# Supplementary material for: Inflamed Mind: Multiple Genetic Variants of IL6 Influence Suicide Risk Phenotypes in Interaction With Early and Recent Adversities in a Linkage Disequilibrium-Based Clumping Analysis
Source: Front Psychiatry. 2021 Oct 29;12:746206. doi: 10.3389/fpsyt.2021.746206 (PMC8585756; doi:10.3389/fpsyt.2021.746206)
Supplement: Supplementary Table 1 — Individual main effects of the investigated IL6 variants on lifetime suicide attempts (SUIC), current suicidal ideation (SI-BSI03), hopelessness (H-BSI18), and current thoughts of death (ToD-BSI21). [file Table_1.xlsx]

## Sheet: S1 Main effect of IL6 on SUIC
CHR	SNP	BP	A1	HWE	MR	MAF	ADD								DOM								REC
							TEST	NMISS	OR	SE	L95	U95	STAT	P	TEST	NMISS	OR	SE	L95	U95	STAT	P	TEST	NMISS	OR	SE	L95	U95	STAT	P
7	exm609179	22771039	A	1	0	0.01099	ADD	1762	2.617	0.393	1.211	5.654	2.447	0.01439	DOM	1762	2.617	0.393	1.211	5.654	2.447	0.01439	REC	1762	NA	NA	NA	NA	NA	NA
7	rs10242595:22774231:G:A	22774231	A	0.7382	0.01319	0.3046	ADD	1739	0.9797	0.12	0.7744	1.239	-0.1706	0.8645	DOM	1739	0.9328	0.1539	0.6899	1.261	-0.4524	0.651	REC	1739	1.116	0.2657	0.6632	1.879	0.4143	0.6787
7	rs10499563	22760488	G	0.008283	0.0005495	0.2155	ADD	1761	1.057	0.1228	0.8311	1.345	0.4532	0.6504	DOM	1761	1.164	0.1553	0.8587	1.578	0.9791	0.3275	REC	1761	0.764	0.336	0.3954	1.476	-0.801	0.4231
7	rs113055527:22763752:G:A	22763752	A	0.3216	0.00989	0.01471	ADD	1745	1.336	0.3749	0.6407	2.785	0.7725	0.4398	DOM	1745	1.405	0.3869	0.6584	3	0.8796	0.3791	REC	1745	NA	NA	NA	NA	NA	NA
7	rs117814509:22773283:A:G	22773283	G	1	0.02033	0.02664	ADD	1726	1.008	0.3245	0.5334	1.903	0.02304	0.9816	DOM	1726	1.015	0.327	0.5349	1.928	0.04702	0.9625	REC	1726	NA	NA	NA	NA	NA	NA
7	rs11976793:22781274:C:T	22781274	T	0.01043	0.01044	0.1521	ADD	1743	0.9756	0.1461	0.7326	1.299	-0.1691	0.8657	DOM	1743	0.9864	0.1718	0.7043	1.381	-0.07981	0.9364	REC	1743	0.8732	0.4502	0.3613	2.11	-0.3011	0.7633
7	rs11976818:22781321:C:T	22781321	T	0.625	0.001648	0.3156	ADD	1760	1.022	0.1171	0.8125	1.286	0.1863	0.8522	DOM	1760	1.017	0.1529	0.7534	1.372	0.1079	0.9141	REC	1760	1.061	0.258	0.6402	1.76	0.2311	0.8172
7	rs11981074:22781435:T:C	22781435	C	0.01356	0.009341	0.1525	ADD	1745	0.9746	0.1461	0.7319	1.298	-0.176	0.8603	DOM	1745	0.9849	0.1718	0.7033	1.379	-0.08827	0.9297	REC	1745	0.8735	0.4502	0.3614	2.111	-0.3004	0.7639
7	rs12700386:22763009:C:G	22763009	G	0.09165	0.04066	0.1939	ADD	1692	1.003	0.133	0.7728	1.302	0.02258	0.982	DOM	1692	1.005	0.1618	0.7319	1.38	0.03142	0.9749	REC	1692	0.9969	0.3587	0.4935	2.014	-0.00876	0.993
7	rs12700390:22777129:G:T	22777129	G	0.4337	0.02582	0.4146	ADD	1717	0.9982	0.1084	0.8072	1.235	-0.01633	0.987	DOM	1717	1.1	0.1617	0.8013	1.51	0.5897	0.5554	REC	1717	0.8508	0.2092	0.5646	1.282	-0.7725	0.4398
7	rs12700391:22777327:C:A	22777327	C	0.4337	0.02582	0.4146	ADD	1717	0.9982	0.1084	0.8072	1.235	-0.01633	0.987	DOM	1717	1.1	0.1617	0.8013	1.51	0.5897	0.5554	REC	1717	0.8508	0.2092	0.5646	1.282	-0.7725	0.4398
7	rs13306433:22768914:G:A	22768914	A	1	0.0005495	0.01045	ADD	1761	2.473	0.4092	1.109	5.515	2.213	0.02691	DOM	1761	2.473	0.4092	1.109	5.515	2.213	0.02691	REC	1761	NA	NA	NA	NA	NA	NA
7	rs13438415:22760002:C:A	22760002	A	0.06564	0.01319	0.07628	ADD	1739	0.7489	0.2286	0.4785	1.172	-1.265	0.2058	DOM	1739	0.7777	0.2393	0.4866	1.243	-1.05	0.2936	REC	1739	NA	NA	NA	NA	NA	NA
7	rs140938756:22780605:C:T	22780605	T	1	0.02473	0.01211	ADD	1721	2.415	0.4062	1.089	5.354	2.171	0.02993	DOM	1721	2.415	0.4062	1.089	5.354	2.171	0.02993	REC	1721	NA	NA	NA	NA	NA	NA
7	rs1474347:22768124:C:A	22768124	C	0.205	0.03571	0.4282	ADD	1699	0.971	0.1074	0.7867	1.199	-0.2738	0.7843	DOM	1699	1.08	0.1638	0.7837	1.489	0.4718	0.6371	REC	1699	0.8051	0.2042	0.5395	1.201	-1.061	0.2886
7	rs1474348:22767908:C:G	22767908	C	0.2054	0.03516	0.4282	ADD	1700	0.9709	0.1074	0.7865	1.198	-0.2748	0.7835	DOM	1700	1.08	0.1638	0.7832	1.488	0.4683	0.6396	REC	1700	0.8055	0.2042	0.5398	1.202	-1.059	0.2896
7	rs1524107:22768219:C:T	22768219	T	0.2401	0.01319	0.05401	ADD	1738	1.184	0.2315	0.7521	1.864	0.7293	0.4658	DOM	1738	1.295	0.2463	0.7991	2.098	1.049	0.294	REC	1738	NA	NA	NA	NA	NA	NA
7	rs1546762:22757503:C:T	22757503	C	0.01667	0.001099	0.4909	ADD	1760	1.049	0.1033	0.8564	1.284	0.4599	0.6456	DOM	1760	1.137	0.1706	0.8137	1.588	0.7516	0.4523	REC	1760	0.9987	0.1754	0.7082	1.408	-0.007447	0.9941
7	rs1546763:22757843:G:A	22757843	G	0.01667	0.001099	0.4909	ADD	1760	1.049	0.1033	0.8564	1.284	0.4599	0.6456	DOM	1760	1.137	0.1706	0.8137	1.588	0.7516	0.4523	REC	1760	0.9987	0.1754	0.7082	1.408	-0.007447	0.9941
7	rs1548216:22769773:G:C	22769773	C	0.3323	0.01209	0.01502	ADD	1740	1.336	0.3743	0.6417	2.783	0.7747	0.4385	DOM	1740	1.406	0.3863	0.6595	2.998	0.8823	0.3776	REC	1740	NA	NA	NA	NA	NA	NA
7	rs1554606:22768707:T:G	22768707	T	0.123	0.03077	0.4453	ADD	1708	0.9968	0.1062	0.8095	1.228	-0.02989	0.9762	DOM	1708	1.088	0.1662	0.7852	1.506	0.5053	0.6134	REC	1708	0.8857	0.1926	0.6073	1.292	-0.6301	0.5287
7	rs1581497:22779503:C:A	22779503	C	0.4347	0.02363	0.4162	ADD	1721	0.9912	0.1083	0.8016	1.226	-0.08207	0.9346	DOM	1721	1.092	0.1617	0.7957	1.5	0.5467	0.5846	REC	1721	0.8395	0.2091	0.5572	1.265	-0.837	0.4026
7	rs1800795:22766645:C:G	22766645	C	0.2402	0.04341	0.4285	ADD	1685	0.9711	0.1077	0.7862	1.199	-0.2726	0.7851	DOM	1685	1.071	0.164	0.7765	1.477	0.4172	0.6765	REC	1685	0.8161	0.2043	0.5468	1.218	-0.9947	0.3199
7	rs1800796:22766246:G:C	22766246	C	0.2441	0.01923	0.05462	ADD	1727	1.17	0.2316	0.7428	1.842	0.6764	0.4988	DOM	1727	1.276	0.2461	0.7876	2.066	0.9896	0.3224	REC	1727	NA	NA	NA	NA	NA	NA
7	rs1829927:22779918:G:A	22779918	G	0.434	0.02527	0.4146	ADD	1718	0.9977	0.1084	0.8067	1.234	-0.02129	0.983	DOM	1718	1.098	0.1616	0.7996	1.507	0.5763	0.5644	REC	1718	0.8521	0.2092	0.5655	1.284	-0.765	0.4443
7	rs1880241:22759469:A:G	22759469	G	0.006962	0.01758	0.4849	ADD	1730	1.044	0.1047	0.8501	1.281	0.4081	0.6832	DOM	1730	1.167	0.177	0.8247	1.651	0.8715	0.3835	REC	1730	0.9657	0.1743	0.6862	1.359	-0.2001	0.8414
7	rs1880242:22759607:G:T	22759607	G	0.02103	0.008242	0.4917	ADD	1747	1.036	0.1037	0.8452	1.269	0.338	0.7354	DOM	1747	1.121	0.1708	0.8021	1.566	0.6683	0.504	REC	1747	0.9779	0.1765	0.692	1.382	-0.1269	0.899
7	rs1880243:22759655:C:A	22759655	A	0.03761	0.009341	0.198	ADD	1745	0.9571	0.1308	0.7407	1.237	-0.3349	0.7377	DOM	1745	0.9389	0.16	0.6862	1.285	-0.394	0.6936	REC	1745	0.9875	0.3424	0.5048	1.932	-0.03684	0.9706
7	rs1880244:22759730:C:T	22759730	T	0.3405	0.004945	0.01518	ADD	1753	1.458	0.3596	0.7203	2.949	1.048	0.2948	DOM	1753	1.54	0.3708	0.7444	3.185	1.164	0.2444	REC	1753	NA	NA	NA	NA	NA	NA
7	rs1880245:22759731:A:T	22759731	T	0.3405	0.004945	0.01518	ADD	1753	1.458	0.3596	0.7203	2.949	1.048	0.2948	DOM	1753	1.54	0.3708	0.7444	3.185	1.164	0.2444	REC	1753	NA	NA	NA	NA	NA	NA
7	rs2002792:22763845:C:G	22763845	G	0.006139	0.04945	0.4977	ADD	1676	0.9865	0.1052	0.8027	1.212	-0.1291	0.8973	DOM	1676	1.081	0.1793	0.761	1.537	0.4368	0.6623	REC	1676	0.8948	0.175	0.635	1.261	-0.6355	0.5251
7	rs2066992:22768249:G:T	22768249	T	0.2401	0.01319	0.05401	ADD	1738	1.184	0.2315	0.7521	1.864	0.7293	0.4658	DOM	1738	1.295	0.2463	0.7991	2.098	1.049	0.294	REC	1738	NA	NA	NA	NA	NA	NA
7	rs2069824:22765232:T:C	22765232	C	0.05793	0.01319	0.07489	ADD	1740	0.7342	0.2326	0.4654	1.158	-1.328	0.1841	DOM	1740	0.7618	0.2436	0.4726	1.228	-1.117	0.2641	REC	1740	NA	NA	NA	NA	NA	NA
7	rs2069832:22767433:A:G	22767433	A	0.2041	0.03846	0.4263	ADD	1692	0.9781	0.1075	0.7922	1.207	-0.2062	0.8366	DOM	1692	1.089	0.1638	0.7897	1.501	0.5186	0.604	REC	1692	0.8154	0.2043	0.5463	1.217	-0.9984	0.3181
7	rs2069835:22767871:T:C	22767871	C	0.02426	0.01868	0.05627	ADD	1731	0.7848	0.2613	0.4703	1.31	-0.9271	0.3539	DOM	1731	0.8188	0.2744	0.4782	1.402	-0.7284	0.4663	REC	1731	NA	NA	NA	NA	NA	NA
7	rs2069837:22768027:A:G	22768027	G	0.3077	0.02582	0.07558	ADD	1715	1.074	0.1977	0.7286	1.582	0.3588	0.7197	DOM	1715	1.115	0.2124	0.7354	1.691	0.5126	0.6082	REC	1715	0.5839	1.068	0.07196	4.737	-0.5037	0.6144
7	rs2069843:22769994:G:A	22769994	A	0.3317	0.00989	0.01498	ADD	1744	1.332	0.3743	0.6397	2.774	0.7661	0.4436	DOM	1744	1.401	0.3862	0.6574	2.988	0.8739	0.3822	REC	1744	NA	NA	NA	NA	NA	NA
7	rs2069844:22770010:C:A	22770010	A	0.3323	0.01209	0.01502	ADD	1740	1.336	0.3743	0.6417	2.783	0.7747	0.4385	DOM	1740	1.406	0.3863	0.6595	2.998	0.8823	0.3776	REC	1740	NA	NA	NA	NA	NA	NA
7	rs2069845:22770149:G:A	22770149	G	0.1358	0.02747	0.4455	ADD	1714	0.9938	0.1062	0.8071	1.224	-0.05874	0.9532	DOM	1714	1.084	0.1662	0.7826	1.501	0.4846	0.628	REC	1714	0.8812	0.1925	0.6042	1.285	-0.6565	0.5115
7	rs2069849:22771156:C:T	22771156	T	0.3222	0.01209	0.01474	ADD	1740	1.367	0.3751	0.6556	2.852	0.8341	0.4042	DOM	1740	1.442	0.3873	0.6751	3.081	0.9454	0.3444	REC	1740	NA	NA	NA	NA	NA	NA
7	rs2069852:22772260:G:A	22772260	A	1	0.03297	0.02983	ADD	1706	0.9996	0.3332	0.5203	1.92	-0.001213	0.999	DOM	1706	1.024	0.3399	0.5262	1.995	0.07115	0.9433	REC	1706	NA	NA	NA	NA	NA	NA
7	rs2140543:22778205:G:C	22778205	C	0.7827	0.001648	0.3068	ADD	1760	0.975	0.1189	0.7724	1.231	-0.2126	0.8316	DOM	1760	0.935	0.1526	0.6933	1.261	-0.4404	0.6597	REC	1760	1.081	0.2644	0.6438	1.815	0.2947	0.7682
7	rs2177473:22781145:G:A	22781145	A	0.8253	0.001099	0.3064	ADD	1761	0.9769	0.1188	0.7739	1.233	-0.1969	0.8439	DOM	1761	0.9373	0.1525	0.6951	1.264	-0.4247	0.671	REC	1761	1.083	0.2644	0.6453	1.819	0.3032	0.7617
7	rs34328912:22771738:A:C	22771738	C	0.2524	0.02582	0.05556	ADD	1715	1.171	0.2317	0.7436	1.844	0.6812	0.4957	DOM	1715	1.278	0.2463	0.7889	2.072	0.9972	0.3187	REC	1715	NA	NA	NA	NA	NA	NA
7	rs34880821:22775450:G:A	22775450	A	0.135	0.02253	0.256	ADD	1724	1.02	0.1212	0.8045	1.294	0.1651	0.8689	DOM	1724	1.06	0.1551	0.7819	1.436	0.3736	0.7087	REC	1724	0.9154	0.2941	0.5143	1.629	-0.3006	0.7638
7	rs35436671:22775508:G:A	22775508	G	0.3779	0.03022	0.4161	ADD	1709	0.9888	0.1082	0.7999	1.222	-0.1042	0.917	DOM	1709	1.095	0.1618	0.7973	1.503	0.5598	0.5756	REC	1709	0.8298	0.2091	0.5507	1.25	-0.8922	0.3723
7	rs35610689:22773820:A:G	22773820	G	0.1047	0.02747	0.2559	ADD	1715	1.022	0.1211	0.8062	1.296	0.1805	0.8568	DOM	1715	1.066	0.1552	0.7864	1.445	0.4111	0.681	REC	1715	0.907	0.2942	0.5095	1.614	-0.3319	0.74
7	rs367801961:22771832:G:A	22771832	A	0.05561	0.02802	0.2739	ADD	1714	1.057	0.1171	0.8404	1.33	0.4746	0.6351	DOM	1714	1.129	0.1551	0.8331	1.53	0.7831	0.4336	REC	1714	0.9287	0.2714	0.5456	1.581	-0.2725	0.7852
7	rs4719713:22758811:G:A	22758811	G	0.0188	0.003297	0.4912	ADD	1756	1.039	0.1036	0.848	1.273	0.3682	0.7127	DOM	1756	1.129	0.1707	0.8076	1.577	0.7083	0.4788	REC	1756	0.9794	0.1764	0.6931	1.384	-0.1181	0.906
7	rs4719714:22760713:A:T	22760713	T	0.008252	0.002747	0.2157	ADD	1757	1.048	0.1227	0.8239	1.333	0.3811	0.7031	DOM	1757	1.15	0.1551	0.8487	1.559	0.9018	0.3671	REC	1757	0.7574	0.336	0.392	1.463	-0.8273	0.4081
7	rs4722168:22779002:G:A	22779002	G	0.4047	0.02967	0.4151	ADD	1710	0.9921	0.1087	0.8017	1.228	-0.07331	0.9416	DOM	1710	1.084	0.1619	0.7894	1.489	0.4998	0.6172	REC	1710	0.8522	0.2094	0.5653	1.285	-0.7639	0.445
7	rs56728381:22756803:G:C	22756803	C	0.00935	0.008242	0.2133	ADD	1748	1.041	0.1236	0.8167	1.326	0.3213	0.748	DOM	1748	1.158	0.1556	0.8533	1.57	0.9402	0.3471	REC	1748	0.6914	0.3495	0.3485	1.371	-1.056	0.2909
7	rs57394127:22778179:G:A	22778179	A	0.2584	0.002747	0.03196	ADD	1758	0.6884	0.3343	0.3575	1.325	-1.117	0.2639	DOM	1758	0.6884	0.3343	0.3575	1.325	-1.117	0.2639	REC	1758	NA	NA	NA	NA	NA	NA
7	rs58788432:22777885:A:G	22777885	G	0.7827	0.002198	0.3067	ADD	1759	0.9753	0.1189	0.7726	1.231	-0.2101	0.8336	DOM	1759	0.9356	0.1526	0.6937	1.262	-0.4361	0.6627	REC	1759	1.08	0.2644	0.6435	1.814	0.2928	0.7697
7	rs58911359:22771805:T:C	22771805	C	0.3122	0.01264	0.01447	ADD	1739	1.409	0.3759	0.6742	2.943	0.9112	0.3622	DOM	1739	1.491	0.3886	0.696	3.193	1.028	0.3042	REC	1739	NA	NA	NA	NA	NA	NA
7	rs60056354:22771833:A:T	22771833	T	0.05561	0.02802	0.2739	ADD	1714	1.057	0.1171	0.8404	1.33	0.4746	0.6351	DOM	1714	1.129	0.1551	0.8331	1.53	0.7831	0.4336	REC	1714	0.9287	0.2714	0.5456	1.581	-0.2725	0.7852
7	rs62449494:22758035:A:G	22758035	G	4.625e-05	0.006044	0.4127	ADD	1751	0.988	0.1037	0.8063	1.211	-0.1167	0.9071	DOM	1751	1.025	0.1602	0.7485	1.403	0.1516	0.8795	REC	1751	0.9287	0.1901	0.6398	1.348	-0.3888	0.6975
7	rs62449495:22764338:G:A	22764338	A	0.1957	0.04615	0.1959	ADD	1680	1.004	0.1322	0.7746	1.301	0.02827	0.9774	DOM	1680	0.9885	0.1614	0.7205	1.356	-0.07141	0.9431	REC	1680	1.084	0.3461	0.55	2.135	0.2324	0.8163
7	rs62449497:22776747:T:C	22776747	C	0.003976	0.01813	0.06799	ADD	1730	0.9345	0.2043	0.6261	1.395	-0.3318	0.74	DOM	1730	0.8943	0.233	0.5664	1.412	-0.4795	0.6316	REC	1730	1.235	0.6598	0.3388	4.499	0.3193	0.7495
7	rs62449499:22781314:A:G	22781314	G	0.00875	0.01758	0.1488	ADD	1731	0.9741	0.1472	0.73	1.3	-0.1783	0.8585	DOM	1731	0.981	0.173	0.699	1.377	-0.1108	0.9118	REC	1731	0.8927	0.4515	0.3684	2.163	-0.2515	0.8015
7	rs6461662	22757089	G	0.01482	0	0.4918	ADD	1762	1.056	0.1032	0.8627	1.293	0.5296	0.5964	DOM	1762	1.134	0.1706	0.812	1.585	0.739	0.4599	REC	1762	1.022	0.1744	0.7261	1.439	0.1248	0.9006
7	rs66543531:22778368:A:T	22778368	T	0.1355	0.01648	0.2553	ADD	1735	1.007	0.1209	0.7943	1.276	0.05538	0.9558	DOM	1735	1.038	0.1543	0.767	1.404	0.2407	0.8098	REC	1735	0.9117	0.2937	0.5127	1.621	-0.3149	0.7528
7	rs6954667:22780322:C:A	22780322	A	0.2833	0.02527	0.274	ADD	1719	1.032	0.1185	0.8184	1.302	0.2693	0.7877	DOM	1719	1.107	0.154	0.8187	1.497	0.6611	0.5085	REC	1719	0.8548	0.2843	0.4896	1.492	-0.5519	0.581
7	rs6963444:22757155:A:G	22757155	G	0.3842	0.01429	0.01644	ADD	1736	1.338	0.3576	0.664	2.698	0.815	0.4151	DOM	1736	1.402	0.368	0.6816	2.885	0.9184	0.3584	REC	1736	NA	NA	NA	NA	NA	NA
7	rs6963591:22757270:A:C	22757270	A	0.01276	0.003846	0.4912	ADD	1755	1.046	0.1032	0.8548	1.281	0.4401	0.6599	DOM	1755	1.137	0.1706	0.8137	1.588	0.7514	0.4524	REC	1755	0.993	0.1754	0.7041	1.4	-0.04024	0.9679
7	rs6963866:22757341:C:T	22757341	C	0.0168	0.001099	0.4917	ADD	1760	1.047	0.1033	0.8549	1.282	0.4428	0.6579	DOM	1760	1.134	0.1706	0.8118	1.584	0.7377	0.4607	REC	1760	0.9962	0.1753	0.7065	1.405	-0.02148	0.9829
7	rs73274223:22758696:T:C	22758696	C	0.3505	0.004396	0.01545	ADD	1754	1.414	0.3588	0.7001	2.858	0.9663	0.3339	DOM	1754	1.49	0.3697	0.7217	3.075	1.078	0.2811	REC	1754	NA	NA	NA	NA	NA	NA
7	rs73274230:22759894:A:G	22759894	G	0.3305	0.005495	0.01492	ADD	1752	1.47	0.3601	0.7256	2.977	1.069	0.285	DOM	1752	1.554	0.3714	0.7504	3.218	1.187	0.2353	REC	1752	NA	NA	NA	NA	NA	NA
7	rs73274235:22761652:C:A	22761652	A	0.3314	0.008791	0.01497	ADD	1747	1.301	0.3742	0.6251	2.71	0.7043	0.4813	DOM	1747	1.365	0.3858	0.641	2.908	0.807	0.4197	REC	1747	NA	NA	NA	NA	NA	NA
7	rs73683966:22760011:C:G	22760011	G	0.004169	0.01593	0.2091	ADD	1733	1.041	0.1252	0.8147	1.331	0.3225	0.7471	DOM	1733	1.118	0.1579	0.8205	1.524	0.7072	0.4795	REC	1733	0.8173	0.3375	0.4218	1.584	-0.5977	0.55
7	rs73683967:22760125:T:G	22760125	G	0.006772	0.006593	0.216	ADD	1750	1.038	0.1231	0.8153	1.321	0.3017	0.7629	DOM	1750	1.133	0.1555	0.8353	1.537	0.8026	0.4222	REC	1750	0.7574	0.336	0.3921	1.463	-0.827	0.4082
7	rs73684321:22774590:A:G	22774590	G	0.03173	0.03571	0.1672	ADD	1702	1.052	0.1405	0.7988	1.385	0.3606	0.7184	DOM	1702	1.055	0.1679	0.7593	1.467	0.3204	0.7487	REC	1702	1.111	0.3991	0.5082	2.43	0.2641	0.7917
7	rs7458109:22757915:G:C	22757915	C	1	0.02582	0.03412	ADD	1718	0.9321	0.2992	0.5186	1.675	-0.2351	0.8141	DOM	1718	0.9449	0.3033	0.5215	1.712	-0.1867	0.8519	REC	1718	NA	NA	NA	NA	NA	NA
7	rs75045751:22773619:G:A	22773619	A	1	0.0005495	0.01045	ADD	1761	2.473	0.4092	1.109	5.515	2.213	0.02691	DOM	1761	2.473	0.4092	1.109	5.515	2.213	0.02691	REC	1761	NA	NA	NA	NA	NA	NA
7	rs75897827:22759456:G:A	22759456	A	1	0.008242	0.01108	ADD	1748	0.9297	0.5503	0.3162	2.734	-0.1324	0.8947	DOM	1748	0.9297	0.5503	0.3162	2.734	-0.1324	0.8947	REC	1748	NA	NA	NA	NA	NA	NA
7	rs77529569:22779095:T:C	22779095	C	0.1536	0.02473	0.07155	ADD	1718	1.287	0.2006	0.8685	1.907	1.257	0.2086	DOM	1718	1.384	0.2186	0.9014	2.123	1.485	0.1375	REC	1718	0.6251	1.068	0.07709	5.068	-0.44	0.6599
7	rs7778629:22763822:T:A	22763822	A	0.3417	0.009341	0.01525	ADD	1746	1.304	0.3736	0.6268	2.711	0.7096	0.478	DOM	1746	1.368	0.3852	0.6429	2.909	0.8128	0.4163	REC	1746	NA	NA	NA	NA	NA	NA
7	rs7781534:22778592:A:C	22778592	A	0.434	0.02527	0.4146	ADD	1718	0.9977	0.1084	0.8067	1.234	-0.02129	0.983	DOM	1718	1.098	0.1616	0.7996	1.507	0.5763	0.5644	REC	1718	0.8521	0.2092	0.5655	1.284	-0.765	0.4443
7	rs7784987:22761488:G:A	22761488	A	0.3313	0.008242	0.01496	ADD	1748	1.302	0.3742	0.6253	2.71	0.7049	0.4809	DOM	1748	1.366	0.3858	0.6411	2.909	0.8076	0.4193	REC	1748	NA	NA	NA	NA	NA	NA
7	rs7787893:22774437:A:G	22774437	A	0.2281	0.02143	0.434	ADD	1725	1.012	0.1072	0.8205	1.249	0.114	0.9093	DOM	1725	1.08	0.1642	0.783	1.49	0.4702	0.6382	REC	1725	0.9329	0.1964	0.6349	1.371	-0.3537	0.7236
7	rs7791692:22780536:A:G	22780536	G	0.5866	0.004945	0.3156	ADD	1754	1.02	0.1171	0.8107	1.283	0.1676	0.8669	DOM	1754	1.014	0.153	0.7511	1.368	0.089	0.9291	REC	1754	1.059	0.258	0.6386	1.756	0.2216	0.8246
7	rs7791815:22780606:A:G	22780606	G	0.625	0.002747	0.3157	ADD	1758	1.021	0.1171	0.8119	1.285	0.1798	0.8573	DOM	1758	1.016	0.153	0.753	1.371	0.1053	0.9161	REC	1758	1.059	0.258	0.6385	1.755	0.2208	0.8252
7	rs7801617:22758082:G:A	22758082	A	0.2742	0.002747	0.09449	ADD	1757	0.8701	0.1945	0.5943	1.274	-0.7151	0.4746	DOM	1757	0.9184	0.205	0.6145	1.373	-0.4155	0.6778	REC	1757	NA	NA	NA	NA	NA	NA
7	rs7802307:22766433:T:A	22766433	T	0.2389	0.04066	0.4218	ADD	1690	0.9704	0.1075	0.786	1.198	-0.2796	0.7798	DOM	1690	1.108	0.1633	0.8043	1.525	0.6263	0.5311	REC	1690	0.7664	0.209	0.5089	1.154	-1.273	0.203
7	rs7805828:22758562:G:A	22758562	A	2.463e-05	0.004945	0.4139	ADD	1753	0.9938	0.1032	0.8118	1.217	-0.06021	0.952	DOM	1753	1.029	0.16	0.7521	1.408	0.179	0.8579	REC	1753	0.9419	0.1884	0.651	1.363	-0.3177	0.7507
7	rs7808204:22775271:T:C	22775271	C	0.3234	0.01648	0.0148	ADD	1732	1.356	0.3751	0.65	2.828	0.8113	0.4172	DOM	1732	1.429	0.3873	0.6689	3.053	0.9216	0.3567	REC	1732	NA	NA	NA	NA	NA	NA

## Sheet: S1 Main effect of IL6 on BSI03
CHR	SNP	BP	A1	HWE	MR	MAF	ADD								DOM								REC
							TEST	NMISS	BETA	SE	L95	U95	STAT	P	TEST	NMISS	BETA	SE	L95	U95	STAT	P	TEST	NMISS	BETA	SE	L95	U95	STAT	P
7	exm609179	22771039	A	1	0	0.01099	ADD	1725	0.373	0.1683	0.04309	0.7029	2.216	0.02682	DOM	1725	0.373	0.1683	0.04309	0.7029	2.216	0.02682	REC	1725	NA	NA	NA	NA	NA	NA
7	rs10242595:22774231:G:A	22774231	A	0.7382	0.01319	0.3046	ADD	1702	0.0771	0.03855	0.001551	0.1526	2	0.04564	DOM	1702	0.1039	0.04995	0.006011	0.2018	2.08	0.03765	REC	1702	0.07714	0.08681	-0.093	0.2473	0.8887	0.3743
7	rs10499563	22760488	G	0.008283	0.0005495	0.2155	ADD	1724	-0.007829	0.04123	-0.08864	0.07298	-0.1899	0.8494	DOM	1724	-0.01138	0.05126	-0.1119	0.0891	-0.222	0.8244	REC	1724	-0.003101	0.106	-0.2108	0.2046	-0.02926	0.9767
7	rs113055527:22763752:G:A	22763752	A	0.3216	0.00989	0.01471	ADD	1709	0.01731	0.1405	-0.258	0.2926	0.1232	0.9019	DOM	1709	0.0339	0.1445	-0.2493	0.3171	0.2346	0.8145	REC	1709	-0.7851	1.025	-2.795	1.224	-0.7657	0.4439
7	rs117814509:22773283:A:G	22773283	G	1	0.02033	0.02664	ADD	1689	-0.146	0.109	-0.3597	0.06766	-1.339	0.1806	DOM	1689	-0.1453	0.1108	-0.3625	0.07196	-1.311	0.1901	REC	1689	-0.4802	1.023	-2.485	1.525	-0.4694	0.6389
7	rs11976793:22781274:C:T	22781274	T	0.01043	0.01044	0.1521	ADD	1706	0.01774	0.04737	-0.07509	0.1106	0.3746	0.708	DOM	1706	0.004351	0.05584	-0.1051	0.1138	0.07792	0.9379	REC	1706	0.1299	0.1412	-0.1468	0.4066	0.9199	0.3577
7	rs11976818:22781321:C:T	22781321	T	0.625	0.001648	0.3156	ADD	1723	0.07982	0.03794	0.005462	0.1542	2.104	0.03553	DOM	1723	0.1216	0.04962	0.0244	0.2189	2.452	0.01431	REC	1723	0.0426	0.08376	-0.1216	0.2068	0.5086	0.6111
7	rs11981074:22781435:T:C	22781435	C	0.01356	0.009341	0.1525	ADD	1708	0.01655	0.04729	-0.07615	0.1092	0.3498	0.7265	DOM	1708	0.002666	0.05573	-0.1066	0.1119	0.04784	0.9618	REC	1708	0.1302	0.1411	-0.1463	0.4068	0.923	0.3561
7	rs12700386:22763009:C:G	22763009	G	0.09165	0.04066	0.1939	ADD	1655	0.04026	0.04383	-0.04564	0.1262	0.9187	0.3584	DOM	1655	0.06214	0.05283	-0.0414	0.1657	1.176	0.2397	REC	1655	-0.01887	0.1206	-0.2553	0.2176	-0.1564	0.8757
7	rs12700390:22777129:G:T	22777129	G	0.4337	0.02582	0.4146	ADD	1680	-0.03639	0.03542	-0.1058	0.03303	-1.027	0.3044	DOM	1680	-0.01755	0.05246	-0.1204	0.08528	-0.3346	0.738	REC	1680	-0.09655	0.0653	-0.2245	0.03144	-1.479	0.1394
7	rs12700391:22777327:C:A	22777327	C	0.4337	0.02582	0.4146	ADD	1680	-0.03639	0.03542	-0.1058	0.03303	-1.027	0.3044	DOM	1680	-0.01755	0.05246	-0.1204	0.08528	-0.3346	0.738	REC	1680	-0.09655	0.0653	-0.2245	0.03144	-1.479	0.1394
7	rs13306433:22768914:G:A	22768914	A	1	0.0005495	0.01045	ADD	1724	0.3462	0.1727	0.00773	0.6847	2.005	0.04515	DOM	1724	0.3462	0.1727	0.00773	0.6847	2.005	0.04515	REC	1724	NA	NA	NA	NA	NA	NA
7	rs13438415:22760002:C:A	22760002	A	0.06564	0.01319	0.07628	ADD	1703	-0.05511	0.06515	-0.1828	0.07259	-0.8459	0.3977	DOM	1703	-0.06059	0.0712	-0.2001	0.07896	-0.851	0.3949	REC	1703	-0.07294	0.2662	-0.5946	0.4487	-0.274	0.7841
7	rs140938756:22780605:C:T	22780605	T	1	0.02473	0.01211	ADD	1684	0.08873	0.1629	-0.2305	0.408	0.5447	0.586	DOM	1684	0.08873	0.1629	-0.2305	0.408	0.5447	0.586	REC	1684	NA	NA	NA	NA	NA	NA
7	rs1474347:22768124:C:A	22768124	C	0.205	0.03571	0.4282	ADD	1662	-0.02294	0.03523	-0.09199	0.0461	-0.6512	0.515	DOM	1662	0.0001361	0.05323	-0.1042	0.1045	0.002557	0.998	REC	1662	-0.07507	0.06363	-0.1998	0.04963	-1.18	0.2382
7	rs1474348:22767908:C:G	22767908	C	0.2054	0.03516	0.4282	ADD	1663	-0.02287	0.03522	-0.09189	0.04616	-0.6492	0.5163	DOM	1663	0.0005274	0.05321	-0.1038	0.1048	0.009913	0.9921	REC	1663	-0.07538	0.06361	-0.2	0.04929	-1.185	0.2361
7	rs1524107:22768219:C:T	22768219	T	0.2401	0.01319	0.05401	ADD	1701	0.1403	0.07715	-0.01091	0.2915	1.819	0.06916	DOM	1701	0.1477	0.08252	-0.01401	0.3095	1.79	0.0736	REC	1701	0.248	0.364	-0.4654	0.9614	0.6813	0.4958
7	rs1546762:22757503:C:T	22757503	C	0.01667	0.001099	0.4909	ADD	1724	-0.01094	0.03397	-0.07752	0.05565	-0.3219	0.7476	DOM	1724	0.00036	0.05549	-0.1084	0.1091	0.006487	0.9948	REC	1724	-0.03078	0.05664	-0.1418	0.08024	-0.5435	0.5869
7	rs1546763:22757843:G:A	22757843	G	0.01667	0.001099	0.4909	ADD	1724	-0.01094	0.03397	-0.07752	0.05565	-0.3219	0.7476	DOM	1724	0.00036	0.05549	-0.1084	0.1091	0.006487	0.9948	REC	1724	-0.03078	0.05664	-0.1418	0.08024	-0.5435	0.5869
7	rs1548216:22769773:G:C	22769773	C	0.3323	0.01209	0.01502	ADD	1703	0.04696	0.1392	-0.226	0.3199	0.3372	0.736	DOM	1703	0.06493	0.1431	-0.2156	0.3455	0.4536	0.6502	REC	1703	-0.7852	1.026	-2.795	1.225	-0.7656	0.444
7	rs1554606:22768707:T:G	22768707	T	0.123	0.03077	0.4453	ADD	1671	-0.02619	0.03493	-0.09465	0.04228	-0.7496	0.4536	DOM	1671	-0.01006	0.05398	-0.1159	0.09573	-0.1864	0.8521	REC	1671	-0.06825	0.06156	-0.1889	0.0524	-1.109	0.2677
7	rs1581497:22779503:C:A	22779503	C	0.4347	0.02363	0.4162	ADD	1684	-0.03829	0.03537	-0.1076	0.03104	-1.083	0.2792	DOM	1684	-0.01944	0.0525	-0.1223	0.08346	-0.3702	0.7113	REC	1684	-0.09972	0.06505	-0.2272	0.02778	-1.533	0.1255
7	rs1800795:22766645:C:G	22766645	C	0.2402	0.04341	0.4285	ADD	1649	-0.02471	0.03549	-0.09428	0.04486	-0.6962	0.4864	DOM	1649	-0.0003384	0.05363	-0.1054	0.1048	-0.00631	0.995	REC	1649	-0.08015	0.0641	-0.2058	0.04548	-1.25	0.2113
7	rs1800796:22766246:G:C	22766246	C	0.2441	0.01923	0.05462	ADD	1690	0.1324	0.077	-0.01851	0.2833	1.72	0.08569	DOM	1690	0.1388	0.08233	-0.0226	0.3001	1.685	0.09208	REC	1690	0.2459	0.3641	-0.4676	0.9595	0.6756	0.4994
7	rs1829927:22779918:G:A	22779918	G	0.434	0.02527	0.4146	ADD	1681	-0.03588	0.03546	-0.1054	0.03361	-1.012	0.3117	DOM	1681	-0.01541	0.05251	-0.1183	0.08751	-0.2935	0.7692	REC	1681	-0.09812	0.06537	-0.2262	0.03	-1.501	0.1335
7	rs1880241:22759469:A:G	22759469	G	0.006962	0.01758	0.4849	ADD	1694	0.05575	0.03434	-0.01155	0.1231	1.624	0.1047	DOM	1694	0.08569	0.05568	-0.02343	0.1948	1.539	0.124	REC	1694	0.06553	0.0578	-0.04775	0.1788	1.134	0.2571
7	rs1880242:22759607:G:T	22759607	G	0.02103	0.008242	0.4917	ADD	1711	-0.01417	0.03406	-0.08092	0.05259	-0.4159	0.6776	DOM	1711	0.0009266	0.05567	-0.1082	0.11	0.01664	0.9867	REC	1711	-0.04024	0.05671	-0.1514	0.07092	-0.7095	0.4781
7	rs1880243:22759655:C:A	22759655	A	0.03761	0.009341	0.198	ADD	1708	0.04731	0.04284	-0.03666	0.1313	1.104	0.2696	DOM	1708	0.0759	0.05207	-0.02615	0.178	1.458	0.1451	REC	1708	-0.02944	0.1156	-0.256	0.1971	-0.2548	0.7989
7	rs1880244:22759730:C:T	22759730	T	0.3405	0.004945	0.01518	ADD	1717	0.04502	0.1385	-0.2265	0.3166	0.325	0.7452	DOM	1717	0.06258	0.1424	-0.2164	0.3416	0.4396	0.6603	REC	1717	-0.7856	1.029	-2.802	1.231	-0.7636	0.4452
7	rs1880245:22759731:A:T	22759731	T	0.3405	0.004945	0.01518	ADD	1717	0.04502	0.1385	-0.2265	0.3166	0.325	0.7452	DOM	1717	0.06258	0.1424	-0.2164	0.3416	0.4396	0.6603	REC	1717	-0.7856	1.029	-2.802	1.231	-0.7636	0.4452
7	rs2002792:22763845:C:G	22763845	G	0.006139	0.04945	0.4977	ADD	1640	0.002814	0.03475	-0.06529	0.07092	0.08097	0.9355	DOM	1640	0.04758	0.0572	-0.06454	0.1597	0.8317	0.4057	REC	1640	-0.04058	0.05766	-0.1536	0.07243	-0.7038	0.4817
7	rs2066992:22768249:G:T	22768249	T	0.2401	0.01319	0.05401	ADD	1701	0.1403	0.07715	-0.01091	0.2915	1.819	0.06916	DOM	1701	0.1477	0.08252	-0.01401	0.3095	1.79	0.0736	REC	1701	0.248	0.364	-0.4654	0.9614	0.6813	0.4958
7	rs2069824:22765232:T:C	22765232	C	0.05793	0.01319	0.07489	ADD	1704	-0.04749	0.0657	-0.1763	0.08129	-0.7228	0.4699	DOM	1704	-0.05132	0.07191	-0.1923	0.08963	-0.7137	0.4755	REC	1704	-0.0765	0.2666	-0.599	0.446	-0.287	0.7742
7	rs2069832:22767433:A:G	22767433	A	0.2041	0.03846	0.4263	ADD	1655	-0.02223	0.03539	-0.09159	0.04713	-0.6282	0.53	DOM	1655	-0.0006744	0.05336	-0.1053	0.1039	-0.01264	0.9899	REC	1655	-0.07191	0.06406	-0.1975	0.05364	-1.123	0.2618
7	rs2069835:22767871:T:C	22767871	C	0.02426	0.01868	0.05627	ADD	1695	-0.06976	0.07467	-0.2161	0.07658	-0.9343	0.3503	DOM	1695	-0.06228	0.08144	-0.2219	0.09735	-0.7647	0.4446	REC	1695	-0.3042	0.3122	-0.916	0.3076	-0.9745	0.3299
7	rs2069837:22768027:A:G	22768027	G	0.3077	0.02582	0.07558	ADD	1678	0.04217	0.06622	-0.08763	0.172	0.6367	0.5244	DOM	1678	0.05579	0.07163	-0.0846	0.1962	0.7789	0.4362	REC	1678	-0.1035	0.2868	-0.6656	0.4587	-0.3608	0.7183
7	rs2069843:22769994:G:A	22769994	A	0.3317	0.00989	0.01498	ADD	1707	0.04664	0.1393	-0.2264	0.3197	0.3348	0.7378	DOM	1707	0.06462	0.1432	-0.2161	0.3453	0.4512	0.6519	REC	1707	-0.7867	1.026	-2.798	1.225	-0.7666	0.4434
7	rs2069844:22770010:C:A	22770010	A	0.3323	0.01209	0.01502	ADD	1703	0.04696	0.1392	-0.226	0.3199	0.3372	0.736	DOM	1703	0.06493	0.1431	-0.2156	0.3455	0.4536	0.6502	REC	1703	-0.7852	1.026	-2.795	1.225	-0.7656	0.444
7	rs2069845:22770149:G:A	22770149	G	0.1358	0.02747	0.4455	ADD	1677	-0.02546	0.03485	-0.09377	0.04285	-0.7305	0.4652	DOM	1677	-0.01105	0.05385	-0.1166	0.09449	-0.2053	0.8374	REC	1677	-0.06468	0.06141	-0.185	0.05568	-1.053	0.2924
7	rs2069849:22771156:C:T	22771156	T	0.3222	0.01209	0.01474	ADD	1703	0.04386	0.1405	-0.2314	0.3192	0.3123	0.7549	DOM	1703	0.06195	0.1445	-0.2212	0.3451	0.4288	0.6681	REC	1703	-0.7835	1.026	-2.794	1.227	-0.7638	0.4451
7	rs2069852:22772260:G:A	22772260	A	1	0.03297	0.02983	ADD	1669	0.2631	0.1064	0.05446	0.4717	2.472	0.01355	DOM	1669	0.2692	0.1081	0.0573	0.4811	2.49	0.01287	REC	1669	0.2047	1.033	-1.82	2.23	0.1981	0.843
7	rs2140543:22778205:G:C	22778205	C	0.7827	0.001648	0.3068	ADD	1723	0.07129	0.0382	-0.00359	0.1462	1.866	0.06221	DOM	1723	0.101	0.04966	0.003697	0.1984	2.034	0.04206	REC	1723	0.05764	0.08552	-0.11	0.2253	0.674	0.5004
7	rs2177473:22781145:G:A	22781145	A	0.8253	0.001099	0.3064	ADD	1724	0.07107	0.03818	-0.003766	0.1459	1.861	0.06287	DOM	1724	0.1005	0.04964	0.003207	0.1978	2.025	0.04307	REC	1724	0.05822	0.08552	-0.1094	0.2258	0.6808	0.4961
7	rs34328912:22771738:A:C	22771738	C	0.2524	0.02582	0.05556	ADD	1678	0.1339	0.07675	-0.01655	0.2843	1.744	0.08128	DOM	1678	0.1403	0.08201	-0.02049	0.301	1.71	0.08742	REC	1678	0.2479	0.364	-0.4655	0.9613	0.6811	0.4959
7	rs34880821:22775450:G:A	22775450	A	0.135	0.02253	0.256	ADD	1687	-0.02085	0.03997	-0.09918	0.05748	-0.5217	0.6019	DOM	1687	-0.03852	0.0506	-0.1377	0.06065	-0.7613	0.4466	REC	1687	0.01856	0.0966	-0.1708	0.2079	0.1921	0.8477
7	rs35436671:22775508:G:A	22775508	G	0.3779	0.03022	0.4161	ADD	1672	-0.03416	0.03536	-0.1035	0.03514	-0.9662	0.3341	DOM	1672	-0.02106	0.05252	-0.124	0.08187	-0.4011	0.6884	REC	1672	-0.08329	0.06503	-0.2108	0.04416	-1.281	0.2004
7	rs35610689:22773820:A:G	22773820	G	0.1047	0.02747	0.2559	ADD	1678	-0.02429	0.04003	-0.1028	0.05418	-0.6067	0.5442	DOM	1678	-0.0442	0.05074	-0.1436	0.05525	-0.871	0.3839	REC	1678	0.01875	0.09664	-0.1706	0.2082	0.1941	0.8461
7	rs367801961:22771832:G:A	22771832	A	0.05561	0.02802	0.2739	ADD	1677	-0.02224	0.03895	-0.09858	0.05411	-0.5709	0.5681	DOM	1677	-0.03551	0.05039	-0.1343	0.06325	-0.7048	0.4811	REC	1677	-0.005491	0.09042	-0.1827	0.1717	-0.06073	0.9516
7	rs4719713:22758811:G:A	22758811	G	0.0188	0.003297	0.4912	ADD	1720	-0.01438	0.03402	-0.08105	0.0523	-0.4226	0.6727	DOM	1720	-0.002897	0.05558	-0.1118	0.106	-0.05212	0.9584	REC	1720	-0.03691	0.05669	-0.148	0.0742	-0.6511	0.5151
7	rs4719714:22760713:A:T	22760713	T	0.008252	0.002747	0.2157	ADD	1721	-0.00562	0.04125	-0.08646	0.07522	-0.1362	0.8916	DOM	1721	-0.008442	0.05129	-0.109	0.09208	-0.1646	0.8693	REC	1721	-0.001055	0.106	-0.2088	0.2067	-0.009958	0.9921
7	rs4722168:22779002:G:A	22779002	G	0.4047	0.02967	0.4151	ADD	1674	-0.03671	0.03555	-0.1064	0.03297	-1.032	0.302	DOM	1674	-0.01575	0.05271	-0.1191	0.08757	-0.2987	0.7652	REC	1674	-0.1003	0.06549	-0.2287	0.02804	-1.532	0.1258
7	rs56728381:22756803:G:C	22756803	C	0.00935	0.008242	0.2133	ADD	1711	-0.01481	0.04163	-0.0964	0.06678	-0.3558	0.7221	DOM	1711	-0.009837	0.0516	-0.111	0.09131	-0.1906	0.8488	REC	1711	-0.0563	0.1077	-0.2674	0.1548	-0.5227	0.6013
7	rs57394127:22778179:G:A	22778179	A	0.2584	0.002747	0.03196	ADD	1721	0.1902	0.1008	-0.007408	0.3879	1.887	0.0594	DOM	1721	0.1902	0.1008	-0.007408	0.3879	1.887	0.0594	REC	1721	NA	NA	NA	NA	NA	NA
7	rs58788432:22777885:A:G	22777885	G	0.7827	0.002198	0.3067	ADD	1722	0.0711	0.03821	-0.003796	0.146	1.861	0.06297	DOM	1722	0.1006	0.04968	0.003263	0.198	2.026	0.04296	REC	1722	0.05796	0.08554	-0.1097	0.2256	0.6776	0.4981
7	rs58911359:22771805:T:C	22771805	C	0.3122	0.01264	0.01447	ADD	1702	0.05892	0.1417	-0.2188	0.3367	0.4158	0.6776	DOM	1702	0.07826	0.1458	-0.2076	0.3641	0.5366	0.5916	REC	1702	-0.7847	1.026	-2.795	1.226	-0.7649	0.4444
7	rs60056354:22771833:A:T	22771833	T	0.05561	0.02802	0.2739	ADD	1677	-0.02224	0.03895	-0.09858	0.05411	-0.5709	0.5681	DOM	1677	-0.03551	0.05039	-0.1343	0.06325	-0.7048	0.4811	REC	1677	-0.005491	0.09042	-0.1827	0.1717	-0.06073	0.9516
7	rs62449494:22758035:A:G	22758035	G	4.625e-05	0.006044	0.4127	ADD	1716	0.02401	0.03409	-0.04282	0.09083	0.7041	0.4815	DOM	1716	0.03523	0.05158	-0.06586	0.1363	0.683	0.4947	REC	1716	0.02921	0.0628	-0.09386	0.1523	0.4652	0.6418
7	rs62449495:22764338:G:A	22764338	A	0.1957	0.04615	0.1959	ADD	1643	0.0168	0.04395	-0.06934	0.1029	0.3822	0.7023	DOM	1643	0.03898	0.05272	-0.06436	0.1423	0.7393	0.4598	REC	1643	-0.07921	0.122	-0.3183	0.1599	-0.6493	0.5162
7	rs62449497:22776747:T:C	22776747	C	0.003976	0.01813	0.06799	ADD	1693	-0.02453	0.06705	-0.1559	0.1069	-0.3658	0.7146	DOM	1693	-0.01856	0.0743	-0.1642	0.1271	-0.2498	0.8028	REC	1693	-0.1392	0.2578	-0.6444	0.3661	-0.5399	0.5894
7	rs62449499:22781314:A:G	22781314	G	0.00875	0.01758	0.1488	ADD	1694	0.01154	0.04791	-0.08237	0.1054	0.2408	0.8097	DOM	1694	0.0009032	0.05638	-0.1096	0.1114	0.01602	0.9872	REC	1694	0.0981	0.1438	-0.1838	0.38	0.6822	0.4952
7	rs6461662	22757089	G	0.01482	0	0.4918	ADD	1725	-0.01458	0.03398	-0.08117	0.05202	-0.429	0.668	DOM	1725	-0.00597	0.05555	-0.1148	0.1029	-0.1075	0.9144	REC	1725	-0.03426	0.05661	-0.1452	0.07669	-0.6053	0.5451
7	rs66543531:22778368:A:T	22778368	T	0.1355	0.01648	0.2553	ADD	1698	-0.0214	0.03989	-0.09958	0.05678	-0.5366	0.5916	DOM	1698	-0.03884	0.05046	-0.1377	0.06005	-0.7698	0.4415	REC	1698	0.01681	0.09657	-0.1725	0.2061	0.174	0.8619
7	rs6954667:22780322:C:A	22780322	A	0.2833	0.02527	0.274	ADD	1682	-0.02436	0.03932	-0.1014	0.0527	-0.6196	0.5356	DOM	1682	-0.03154	0.05034	-0.1302	0.06712	-0.6266	0.531	REC	1682	-0.02815	0.0922	-0.2089	0.1526	-0.3053	0.7602
7	rs6963444:22757155:A:G	22757155	G	0.3842	0.01429	0.01644	ADD	1700	-0.0006107	0.1344	-0.2641	0.2628	-0.004543	0.9964	DOM	1700	0.01343	0.1379	-0.2568	0.2836	0.0974	0.9224	REC	1700	-0.7873	1.031	-2.808	1.234	-0.7635	0.4453
7	rs6963591:22757270:A:C	22757270	A	0.01276	0.003846	0.4912	ADD	1718	-0.01108	0.03404	-0.0778	0.05563	-0.3256	0.7447	DOM	1718	0.0006353	0.05562	-0.1084	0.1096	0.01142	0.9909	REC	1718	-0.0315	0.05678	-0.1428	0.07978	-0.5549	0.5791
7	rs6963866:22757341:C:T	22757341	C	0.0168	0.001099	0.4917	ADD	1723	-0.01072	0.03402	-0.07739	0.05595	-0.3152	0.7527	DOM	1723	0.001405	0.05559	-0.1076	0.1104	0.02528	0.9798	REC	1723	-0.03121	0.05666	-0.1423	0.07985	-0.5508	0.5818
7	rs73274223:22758696:T:C	22758696	C	0.3505	0.004396	0.01545	ADD	1718	0.03088	0.1374	-0.2384	0.3002	0.2247	0.8222	DOM	1718	0.04733	0.1411	-0.2292	0.3239	0.3354	0.7374	REC	1718	-0.7845	1.029	-2.801	1.232	-0.7626	0.4458
7	rs73274230:22759894:A:G	22759894	G	0.3305	0.005495	0.01492	ADD	1716	0.05522	0.1398	-0.2187	0.3291	0.3951	0.6928	DOM	1716	0.07368	0.1437	-0.2079	0.3553	0.5128	0.6082	REC	1716	-0.7859	1.029	-2.803	1.231	-0.7638	0.4451
7	rs73274235:22761652:C:A	22761652	A	0.3314	0.008791	0.01497	ADD	1711	0.02161	0.1392	-0.2513	0.2945	0.1553	0.8766	DOM	1711	0.03813	0.1431	-0.2424	0.3187	0.2664	0.7899	REC	1711	-0.7842	1.025	-2.793	1.225	-0.7651	0.4443
7	rs73683966:22760011:C:G	22760011	G	0.004169	0.01593	0.2091	ADD	1697	-0.001802	0.04188	-0.08389	0.08029	-0.04301	0.9657	DOM	1697	-0.006668	0.05198	-0.1086	0.09522	-0.1283	0.8979	REC	1697	0.01699	0.1086	-0.1958	0.2298	0.1564	0.8757
7	rs73683967:22760125:T:G	22760125	G	0.006772	0.006593	0.216	ADD	1714	-0.01064	0.0413	-0.0916	0.07031	-0.2577	0.7967	DOM	1714	-0.01559	0.05139	-0.1163	0.08513	-0.3034	0.7616	REC	1714	-0.003757	0.106	-0.2116	0.204	-0.03543	0.9717
7	rs73684321:22774590:A:G	22774590	G	0.03173	0.03571	0.1672	ADD	1665	0.02836	0.04652	-0.06282	0.1195	0.6096	0.5422	DOM	1665	0.01064	0.05526	-0.09766	0.1189	0.1926	0.8473	REC	1665	0.1749	0.1348	-0.0893	0.4391	1.298	0.1946
7	rs7458109:22757915:G:C	22757915	C	1	0.02582	0.03412	ADD	1681	0.03332	0.09802	-0.1588	0.2254	0.3399	0.734	DOM	1681	0.04453	0.1007	-0.1528	0.2419	0.4422	0.6584	REC	1681	-0.4907	0.7288	-1.919	0.9378	-0.6733	0.5009
7	rs75045751:22773619:G:A	22773619	A	1	0.0005495	0.01045	ADD	1724	0.3462	0.1727	0.00773	0.6847	2.005	0.04515	DOM	1724	0.3462	0.1727	0.00773	0.6847	2.005	0.04515	REC	1724	NA	NA	NA	NA	NA	NA
7	rs75897827:22759456:G:A	22759456	A	1	0.008242	0.01108	ADD	1711	0.1383	0.1729	-0.2006	0.4772	0.7998	0.4239	DOM	1711	0.1383	0.1729	-0.2006	0.4772	0.7998	0.4239	REC	1711	NA	NA	NA	NA	NA	NA
7	rs77529569:22779095:T:C	22779095	C	0.1536	0.02473	0.07155	ADD	1681	0.118	0.06893	-0.01707	0.2531	1.712	0.08703	DOM	1681	0.1214	0.07408	-0.02377	0.2666	1.639	0.1014	REC	1681	0.2631	0.3118	-0.348	0.8743	0.8439	0.3988
7	rs7778629:22763822:T:A	22763822	A	0.3417	0.009341	0.01525	ADD	1710	0.03236	0.1381	-0.2383	0.303	0.2344	0.8147	DOM	1710	0.04918	0.1419	-0.2289	0.3273	0.3467	0.7289	REC	1710	-0.785	1.026	-2.795	1.225	-0.7654	0.4442
7	rs7781534:22778592:A:C	22778592	A	0.434	0.02527	0.4146	ADD	1681	-0.03588	0.03546	-0.1054	0.03361	-1.012	0.3117	DOM	1681	-0.01541	0.05251	-0.1183	0.08751	-0.2935	0.7692	REC	1681	-0.09812	0.06537	-0.2262	0.03	-1.501	0.1335
7	rs7784987:22761488:G:A	22761488	A	0.3313	0.008242	0.01496	ADD	1712	0.02016	0.1396	-0.2535	0.2939	0.1444	0.8852	DOM	1712	0.03659	0.1436	-0.2448	0.318	0.2549	0.7989	REC	1712	-0.7837	1.028	-2.798	1.231	-0.7624	0.4459
7	rs7787893:22774437:A:G	22774437	A	0.2281	0.02143	0.434	ADD	1688	-0.0414	0.03501	-0.11	0.02722	-1.182	0.2372	DOM	1688	-0.0298	0.05326	-0.1342	0.07459	-0.5595	0.5759	REC	1688	-0.09139	0.06267	-0.2142	0.03144	-1.458	0.145
7	rs7791692:22780536:A:G	22780536	G	0.5866	0.004945	0.3156	ADD	1717	0.08452	0.03791	0.01021	0.1588	2.229	0.02592	DOM	1717	0.1283	0.04955	0.03119	0.2254	2.589	0.009697	REC	1717	0.0462	0.08377	-0.118	0.2104	0.5515	0.5814
7	rs7791815:22780606:A:G	22780606	G	0.625	0.002747	0.3157	ADD	1721	0.07963	0.03796	0.005224	0.154	2.098	0.03609	DOM	1721	0.1217	0.04966	0.02438	0.219	2.451	0.01435	REC	1721	0.04163	0.08379	-0.1226	0.2059	0.4969	0.6193
7	rs7801617:22758082:G:A	22758082	A	0.2742	0.002747	0.09449	ADD	1720	-0.03274	0.05933	-0.149	0.08354	-0.5519	0.5811	DOM	1720	-0.02505	0.06493	-0.1523	0.1022	-0.3858	0.6997	REC	1720	-0.1895	0.2375	-0.6549	0.276	-0.7979	0.4251
7	rs7802307:22766433:T:A	22766433	T	0.2389	0.04066	0.4218	ADD	1654	-0.0221	0.03544	-0.09156	0.04736	-0.6236	0.533	DOM	1654	0.009737	0.05316	-0.09446	0.1139	0.1832	0.8547	REC	1654	-0.08788	0.0646	-0.2145	0.03873	-1.36	0.1739
7	rs7805828:22758562:G:A	22758562	A	2.463e-05	0.004945	0.4139	ADD	1717	0.02249	0.03397	-0.0441	0.08907	0.6619	0.5081	DOM	1717	0.03237	0.0515	-0.06856	0.1333	0.6285	0.5298	REC	1717	0.02842	0.0625	-0.09407	0.1509	0.4548	0.6493
7	rs7808204:22775271:T:C	22775271	C	0.3234	0.01648	0.0148	ADD	1695	0.04096	0.1407	-0.2348	0.3167	0.2911	0.771	DOM	1695	0.05897	0.1447	-0.2247	0.3426	0.4075	0.6837	REC	1695	-0.788	1.027	-2.802	1.225	-0.7671	0.4431

## Sheet: S1 Main effects of IL6 on BSI18
CHR	SNP	BP	A1	HWE	MR	MAF	ADD								DOM								REC
							TEST	NMISS	BETA	SE	L95	U95	STAT	P	TEST	NMISS	BETA	SE	L95	U95	STAT	P	TEST	NMISS	BETA	SE	L95	U95	STAT	P
7	exm609179	22771039	A	1	0	0.01099	ADD	1756	0.2742	0.2022	-0.1221	0.6704	1.356	0.1752	DOM	1756	0.2742	0.2022	-0.1221	0.6704	1.356	0.1752	REC	1756	NA	NA	NA	NA	NA	NA
7	rs10242595:22774231:G:A	22774231	A	0.7382	0.01319	0.3046	ADD	1733	0.02471	0.04702	-0.06744	0.1169	0.5256	0.5992	DOM	1733	0.02923	0.06099	-0.09032	0.1488	0.4792	0.6319	REC	1733	0.03719	0.1058	-0.1702	0.2446	0.3515	0.7253
7	rs10499563	22760488	G	0.008283	0.0005495	0.2155	ADD	1755	0.0008871	0.05023	-0.09756	0.09933	0.01766	0.9859	DOM	1755	0.03569	0.0624	-0.08662	0.158	0.5719	0.5674	REC	1755	-0.1468	0.129	-0.3998	0.1061	-1.138	0.2553
7	rs113055527:22763752:G:A	22763752	A	0.3216	0.00989	0.01471	ADD	1739	0.03596	0.1732	-0.3035	0.3754	0.2076	0.8355	DOM	1739	0.0692	0.1781	-0.2799	0.4183	0.3885	0.6977	REC	1739	-1.571	1.264	-4.049	0.907	-1.243	0.2142
7	rs117814509:22773283:A:G	22773283	G	1	0.02033	0.02664	ADD	1720	0.02902	0.1324	-0.2304	0.2884	0.2193	0.8265	DOM	1720	0.04369	0.1345	-0.2199	0.3073	0.3249	0.7453	REC	1720	-1.206	1.26	-3.676	1.264	-0.9569	0.3388
7	rs11976793:22781274:C:T	22781274	T	0.01043	0.01044	0.1521	ADD	1737	0.05426	0.05764	-0.05871	0.1672	0.9414	0.3466	DOM	1737	0.04392	0.06798	-0.08931	0.1772	0.6462	0.5182	REC	1737	0.2014	0.1718	-0.1353	0.5381	1.172	0.2412
7	rs11976818:22781321:C:T	22781321	T	0.625	0.001648	0.3156	ADD	1754	0.02103	0.04628	-0.06968	0.1117	0.4544	0.6496	DOM	1754	0.02422	0.06066	-0.09466	0.1431	0.3993	0.6897	REC	1754	0.03362	0.102	-0.1662	0.2335	0.3297	0.7417
7	rs11981074:22781435:T:C	22781435	C	0.01356	0.009341	0.1525	ADD	1739	0.05687	0.05757	-0.05596	0.1697	0.9879	0.3234	DOM	1739	0.04773	0.06785	-0.08526	0.1807	0.7034	0.4819	REC	1739	0.2003	0.1717	-0.1363	0.5369	1.166	0.2436
7	rs12700386:22763009:C:G	22763009	G	0.09165	0.04066	0.1939	ADD	1686	0.05197	0.05355	-0.05298	0.1569	0.9706	0.3319	DOM	1686	0.09014	0.06463	-0.03652	0.2168	1.395	0.1633	REC	1686	-0.07442	0.147	-0.3625	0.2137	-0.5063	0.6127
7	rs12700390:22777129:G:T	22777129	G	0.4337	0.02582	0.4146	ADD	1711	-0.03521	0.0434	-0.1203	0.04986	-0.8112	0.4173	DOM	1711	-0.05066	0.06415	-0.1764	0.07507	-0.7897	0.4298	REC	1711	-0.04103	0.0802	-0.1982	0.1162	-0.5116	0.609
7	rs12700391:22777327:C:A	22777327	C	0.4337	0.02582	0.4146	ADD	1711	-0.03521	0.0434	-0.1203	0.04986	-0.8112	0.4173	DOM	1711	-0.05066	0.06415	-0.1764	0.07507	-0.7897	0.4298	REC	1711	-0.04103	0.0802	-0.1982	0.1162	-0.5116	0.609
7	rs13306433:22768914:G:A	22768914	A	1	0.0005495	0.01045	ADD	1755	0.2012	0.2073	-0.2051	0.6075	0.9705	0.3319	DOM	1755	0.2012	0.2073	-0.2051	0.6075	0.9705	0.3319	REC	1755	NA	NA	NA	NA	NA	NA
7	rs13438415:22760002:C:A	22760002	A	0.06564	0.01319	0.07628	ADD	1733	-0.129	0.07974	-0.2853	0.02725	-1.618	0.1058	DOM	1733	-0.1218	0.08709	-0.2925	0.0489	-1.398	0.1622	REC	1733	-0.4523	0.3271	-1.093	0.1888	-1.383	0.1669
7	rs140938756:22780605:C:T	22780605	T	1	0.02473	0.01211	ADD	1715	0.07318	0.2007	-0.3202	0.4666	0.3646	0.7155	DOM	1715	0.07318	0.2007	-0.3202	0.4666	0.3646	0.7155	REC	1715	NA	NA	NA	NA	NA	NA
7	rs1474347:22768124:C:A	22768124	C	0.205	0.03571	0.4282	ADD	1693	-0.0208	0.04315	-0.1054	0.06377	-0.4821	0.6298	DOM	1693	-0.04945	0.06503	-0.1769	0.07801	-0.7604	0.4471	REC	1693	0.003151	0.0781	-0.1499	0.1562	0.04034	0.9678
7	rs1474348:22767908:C:G	22767908	C	0.2054	0.03516	0.4282	ADD	1694	-0.02084	0.04314	-0.1054	0.0637	-0.4831	0.6291	DOM	1694	-0.04964	0.06501	-0.1771	0.07777	-0.7637	0.4452	REC	1694	0.003317	0.07808	-0.1497	0.1563	0.04248	0.9661
7	rs1524107:22768219:C:T	22768219	T	0.2401	0.01319	0.05401	ADD	1732	0.1019	0.09426	-0.08288	0.2866	1.081	0.28	DOM	1732	0.1156	0.1007	-0.08182	0.3131	1.148	0.2512	REC	1732	0.01428	0.4469	-0.8616	0.8902	0.03194	0.9745
7	rs1546762:22757503:C:T	22757503	C	0.01667	0.001099	0.4909	ADD	1754	0.0006243	0.04149	-0.08069	0.08194	0.01505	0.988	DOM	1754	-0.01579	0.06769	-0.1485	0.1169	-0.2333	0.8156	REC	1754	0.01826	0.06923	-0.1174	0.1539	0.2637	0.7921
7	rs1546763:22757843:G:A	22757843	G	0.01667	0.001099	0.4909	ADD	1754	0.0006243	0.04149	-0.08069	0.08194	0.01505	0.988	DOM	1754	-0.01579	0.06769	-0.1485	0.1169	-0.2333	0.8156	REC	1754	0.01826	0.06923	-0.1174	0.1539	0.2637	0.7921
7	rs1548216:22769773:G:C	22769773	C	0.3323	0.01209	0.01502	ADD	1734	0.03781	0.1715	-0.2984	0.374	0.2204	0.8256	DOM	1734	0.07057	0.1764	-0.2751	0.4162	0.4001	0.6891	REC	1734	-1.572	1.264	-4.049	0.9046	-1.244	0.2136
7	rs1554606:22768707:T:G	22768707	T	0.123	0.03077	0.4453	ADD	1702	-0.01824	0.04265	-0.1018	0.06535	-0.4277	0.6689	DOM	1702	-0.0289	0.06572	-0.1577	0.09991	-0.4398	0.6602	REC	1702	-0.01894	0.07533	-0.1666	0.1287	-0.2514	0.8015
7	rs1581497:22779503:C:A	22779503	C	0.4347	0.02363	0.4162	ADD	1715	-0.03597	0.04333	-0.1209	0.04895	-0.8301	0.4066	DOM	1715	-0.05349	0.06416	-0.1792	0.07226	-0.8337	0.4046	REC	1715	-0.03931	0.07986	-0.1958	0.1172	-0.4922	0.6226
7	rs1800795:22766645:C:G	22766645	C	0.2402	0.04341	0.4285	ADD	1679	-0.01511	0.0434	-0.1002	0.06995	-0.3481	0.7278	DOM	1679	-0.04502	0.06541	-0.1732	0.08318	-0.6883	0.4914	REC	1679	0.0154	0.07852	-0.1385	0.1693	0.1962	0.8445
7	rs1800796:22766246:G:C	22766246	C	0.2441	0.01923	0.05462	ADD	1721	0.08728	0.09421	-0.09737	0.2719	0.9264	0.3543	DOM	1721	0.09909	0.1006	-0.09817	0.2963	0.9846	0.325	REC	1721	0.01045	0.4476	-0.8668	0.8877	0.02335	0.9814
7	rs1829927:22779918:G:A	22779918	G	0.434	0.02527	0.4146	ADD	1712	-0.03488	0.04341	-0.12	0.05019	-0.8036	0.4217	DOM	1712	-0.04928	0.06414	-0.175	0.07643	-0.7684	0.4424	REC	1712	-0.04202	0.0802	-0.1992	0.1152	-0.524	0.6004
7	rs1880241:22759469:A:G	22759469	G	0.006962	0.01758	0.4849	ADD	1725	0.05629	0.0417	-0.02545	0.138	1.35	0.1773	DOM	1725	0.112	0.06764	-0.02056	0.2446	1.656	0.0979	REC	1725	0.0387	0.07004	-0.09859	0.176	0.5525	0.5807
7	rs1880242:22759607:G:T	22759607	G	0.02103	0.008242	0.4917	ADD	1741	0.005582	0.04157	-0.0759	0.08707	0.1343	0.8932	DOM	1741	-0.001115	0.06787	-0.1341	0.1319	-0.01643	0.9869	REC	1741	0.01666	0.06928	-0.1191	0.1525	0.2405	0.8099
7	rs1880243:22759655:C:A	22759655	A	0.03761	0.009341	0.198	ADD	1739	0.05671	0.05212	-0.04544	0.1589	1.088	0.2767	DOM	1739	0.09538	0.06341	-0.0289	0.2197	1.504	0.1327	REC	1739	-0.05564	0.1403	-0.3306	0.2193	-0.3966	0.6917
7	rs1880244:22759730:C:T	22759730	T	0.3405	0.004945	0.01518	ADD	1747	0.08931	0.1703	-0.2444	0.4231	0.5245	0.6	DOM	1747	0.1245	0.175	-0.2184	0.4674	0.7116	0.4768	REC	1747	-1.579	1.265	-4.057	0.9002	-1.248	0.2121
7	rs1880245:22759731:A:T	22759731	T	0.3405	0.004945	0.01518	ADD	1747	0.08931	0.1703	-0.2444	0.4231	0.5245	0.6	DOM	1747	0.1245	0.175	-0.2184	0.4674	0.7116	0.4768	REC	1747	-1.579	1.265	-4.057	0.9002	-1.248	0.2121
7	rs2002792:22763845:C:G	22763845	G	0.006139	0.04945	0.4977	ADD	1670	0.008834	0.04242	-0.07431	0.09198	0.2082	0.8351	DOM	1670	0.02625	0.06997	-0.1109	0.1634	0.3752	0.7076	REC	1670	-0.002235	0.07021	-0.1398	0.1354	-0.03183	0.9746
7	rs2066992:22768249:G:T	22768249	T	0.2401	0.01319	0.05401	ADD	1732	0.1019	0.09426	-0.08288	0.2866	1.081	0.28	DOM	1732	0.1156	0.1007	-0.08182	0.3131	1.148	0.2512	REC	1732	0.01428	0.4469	-0.8616	0.8902	0.03194	0.9745
7	rs2069824:22765232:T:C	22765232	C	0.05793	0.01319	0.07489	ADD	1734	-0.1462	0.08048	-0.3039	0.01154	-1.817	0.06945	DOM	1734	-0.1418	0.08804	-0.3144	0.03075	-1.611	0.1074	REC	1734	-0.4587	0.3279	-1.101	0.184	-1.399	0.1621
7	rs2069832:22767433:A:G	22767433	A	0.2041	0.03846	0.4263	ADD	1686	-0.016	0.04326	-0.1008	0.06878	-0.37	0.7114	DOM	1686	-0.05007	0.06506	-0.1776	0.07745	-0.7695	0.4417	REC	1686	0.02014	0.07847	-0.1336	0.1739	0.2567	0.7974
7	rs2069835:22767871:T:C	22767871	C	0.02426	0.01868	0.05627	ADD	1725	-0.129	0.09106	-0.3075	0.04944	-1.417	0.1567	DOM	1725	-0.121	0.09923	-0.3155	0.07347	-1.22	0.2228	REC	1725	-0.4782	0.3826	-1.228	0.2717	-1.25	0.2115
7	rs2069837:22768027:A:G	22768027	G	0.3077	0.02582	0.07558	ADD	1709	0.139	0.08071	-0.01923	0.2971	1.722	0.08531	DOM	1709	0.1554	0.08716	-0.01546	0.3262	1.783	0.07483	REC	1709	0.1098	0.3527	-0.5816	0.8011	0.3112	0.7557
7	rs2069843:22769994:G:A	22769994	A	0.3317	0.00989	0.01498	ADD	1738	0.03597	0.1718	-0.3008	0.3727	0.2093	0.8342	DOM	1738	0.0687	0.1766	-0.2775	0.4149	0.3889	0.6974	REC	1738	-1.577	1.266	-4.058	0.9039	-1.246	0.213
7	rs2069844:22770010:C:A	22770010	A	0.3323	0.01209	0.01502	ADD	1734	0.03781	0.1715	-0.2984	0.374	0.2204	0.8256	DOM	1734	0.07057	0.1764	-0.2751	0.4162	0.4001	0.6891	REC	1734	-1.572	1.264	-4.049	0.9046	-1.244	0.2136
7	rs2069845:22770149:G:A	22770149	G	0.1358	0.02747	0.4455	ADD	1708	-0.01811	0.04254	-0.1015	0.06528	-0.4256	0.6705	DOM	1708	-0.03081	0.06555	-0.1593	0.09767	-0.4701	0.6384	REC	1708	-0.01599	0.07513	-0.1632	0.1313	-0.2128	0.8315
7	rs2069849:22771156:C:T	22771156	T	0.3222	0.01209	0.01474	ADD	1734	-0.004156	0.1729	-0.3431	0.3348	-0.02404	0.9808	DOM	1734	0.02662	0.1779	-0.322	0.3752	0.1497	0.881	REC	1734	-1.565	1.263	-4.04	0.9102	-1.239	0.2154
7	rs2069852:22772260:G:A	22772260	A	1	0.03297	0.02983	ADD	1700	0.3362	0.1296	0.08227	0.5901	2.595	0.009542	DOM	1700	0.3207	0.1316	0.06276	0.5786	2.437	0.01492	REC	1700	2.416	1.269	-0.07147	4.904	1.904	0.05712
7	rs2140543:22778205:G:C	22778205	C	0.7827	0.001648	0.3068	ADD	1754	0.02115	0.04659	-0.07017	0.1125	0.4539	0.65	DOM	1754	0.02035	0.06062	-0.09847	0.1392	0.3357	0.7372	REC	1754	0.04568	0.1042	-0.1586	0.25	0.4383	0.6613
7	rs2177473:22781145:G:A	22781145	A	0.8253	0.001099	0.3064	ADD	1755	0.02115	0.04657	-0.07014	0.1124	0.4541	0.6498	DOM	1755	0.02001	0.0606	-0.09877	0.1388	0.3301	0.7413	REC	1755	0.04674	0.1042	-0.1576	0.2511	0.4484	0.6539
7	rs34328912:22771738:A:C	22771738	C	0.2524	0.02582	0.05556	ADD	1709	0.107	0.09381	-0.07682	0.2909	1.141	0.254	DOM	1709	0.121	0.1002	-0.07527	0.3173	1.208	0.227	REC	1709	0.01989	0.4471	-0.8564	0.8962	0.04449	0.9645
7	rs34880821:22775450:G:A	22775450	A	0.135	0.02253	0.256	ADD	1718	0.02126	0.04875	-0.07429	0.1168	0.4361	0.6628	DOM	1718	0.004152	0.06181	-0.117	0.1253	0.06717	0.9465	REC	1718	0.1082	0.1173	-0.1217	0.3381	0.9222	0.3565
7	rs35436671:22775508:G:A	22775508	G	0.3779	0.03022	0.4161	ADD	1703	-0.03376	0.04335	-0.1187	0.05121	-0.7788	0.4362	DOM	1703	-0.04574	0.06425	-0.1717	0.08019	-0.7119	0.4767	REC	1703	-0.04394	0.0799	-0.2005	0.1127	-0.5499	0.5824
7	rs35610689:22773820:A:G	22773820	G	0.1047	0.02747	0.2559	ADD	1709	0.01656	0.04878	-0.07906	0.1122	0.3394	0.7344	DOM	1709	-0.003303	0.06191	-0.1246	0.118	-0.05334	0.9575	REC	1709	0.1075	0.1172	-0.1223	0.3372	0.9168	0.3594
7	rs367801961:22771832:G:A	22771832	A	0.05561	0.02802	0.2739	ADD	1708	0.0002897	0.0474	-0.09261	0.09319	0.006113	0.9951	DOM	1708	-0.01614	0.06135	-0.1364	0.1041	-0.2631	0.7925	REC	1708	0.05308	0.1096	-0.1618	0.2679	0.4842	0.6283
7	rs4719713:22758811:G:A	22758811	G	0.0188	0.003297	0.4912	ADD	1750	0.003456	0.04158	-0.07804	0.08496	0.0831	0.9338	DOM	1750	-0.01014	0.06786	-0.1431	0.1229	-0.1494	0.8813	REC	1750	0.0202	0.06935	-0.1157	0.1561	0.2913	0.7709
7	rs4719714:22760713:A:T	22760713	T	0.008252	0.002747	0.2157	ADD	1751	0.003003	0.05027	-0.09552	0.1015	0.05974	0.9524	DOM	1751	0.03869	0.06247	-0.08376	0.1611	0.6193	0.5358	REC	1751	-0.1454	0.1291	-0.3984	0.1076	-1.127	0.2601
7	rs4722168:22779002:G:A	22779002	G	0.4047	0.02967	0.4151	ADD	1704	-0.03922	0.04346	-0.1244	0.04597	-0.9023	0.367	DOM	1704	-0.05694	0.0643	-0.183	0.06909	-0.8855	0.376	REC	1704	-0.045	0.08025	-0.2023	0.1123	-0.5607	0.5751
7	rs56728381:22756803:G:C	22756803	C	0.00935	0.008242	0.2133	ADD	1742	-0.008079	0.05053	-0.1071	0.09096	-0.1599	0.873	DOM	1742	0.03189	0.06261	-0.09081	0.1546	0.5095	0.6105	REC	1742	-0.193	0.1306	-0.449	0.06297	-1.478	0.1396
7	rs57394127:22778179:G:A	22778179	A	0.2584	0.002747	0.03196	ADD	1752	0.07114	0.1241	-0.1721	0.3144	0.5733	0.5665	DOM	1752	0.07114	0.1241	-0.1721	0.3144	0.5733	0.5665	REC	1752	NA	NA	NA	NA	NA	NA
7	rs58788432:22777885:A:G	22777885	G	0.7827	0.002198	0.3067	ADD	1753	0.02125	0.0466	-0.07009	0.1126	0.456	0.6485	DOM	1753	0.02059	0.06065	-0.09829	0.1395	0.3394	0.7343	REC	1753	0.04551	0.1043	-0.1588	0.2498	0.4365	0.6625
7	rs58911359:22771805:T:C	22771805	C	0.3122	0.01264	0.01447	ADD	1733	0.006147	0.1745	-0.3358	0.3481	0.03523	0.9719	DOM	1733	0.03813	0.1796	-0.3138	0.3901	0.2123	0.8319	REC	1733	-1.566	1.263	-4.042	0.9099	-1.24	0.2153
7	rs60056354:22771833:A:T	22771833	T	0.05561	0.02802	0.2739	ADD	1708	0.0002897	0.0474	-0.09261	0.09319	0.006113	0.9951	DOM	1708	-0.01614	0.06135	-0.1364	0.1041	-0.2631	0.7925	REC	1708	0.05308	0.1096	-0.1618	0.2679	0.4842	0.6283
7	rs62449494:22758035:A:G	22758035	G	4.625e-05	0.006044	0.4127	ADD	1745	0.0275	0.04153	-0.0539	0.1089	0.6621	0.508	DOM	1745	0.07772	0.06282	-0.04541	0.2009	1.237	0.2162	REC	1745	-0.0218	0.07637	-0.1715	0.1279	-0.2854	0.7753
7	rs62449495:22764338:G:A	22764338	A	0.1957	0.04615	0.1959	ADD	1674	0.04565	0.05384	-0.05988	0.1512	0.8478	0.3967	DOM	1674	0.08356	0.06463	-0.04311	0.2102	1.293	0.1962	REC	1674	-0.09434	0.1491	-0.3865	0.1978	-0.6328	0.5269
7	rs62449497:22776747:T:C	22776747	C	0.003976	0.01813	0.06799	ADD	1724	-0.04226	0.08174	-0.2025	0.1179	-0.517	0.6052	DOM	1724	-0.04473	0.09099	-0.2231	0.1336	-0.4916	0.6231	REC	1724	-0.08786	0.3086	-0.6927	0.517	-0.2847	0.7759
7	rs62449499:22781314:A:G	22781314	G	0.00875	0.01758	0.1488	ADD	1725	0.04819	0.05831	-0.0661	0.1625	0.8264	0.4087	DOM	1725	0.04255	0.06864	-0.09199	0.1771	0.6198	0.5355	REC	1725	0.1574	0.175	-0.1855	0.5004	0.8996	0.3685
7	rs6461662	22757089	G	0.01482	0	0.4918	ADD	1756	-0.001562	0.04144	-0.08278	0.07966	-0.03769	0.9699	DOM	1756	-0.01689	0.06769	-0.1496	0.1158	-0.2495	0.803	REC	1756	0.01325	0.06908	-0.1221	0.1486	0.1917	0.848
7	rs66543531:22778368:A:T	22778368	T	0.1355	0.01648	0.2553	ADD	1729	0.02122	0.04857	-0.07398	0.1164	0.4369	0.6622	DOM	1729	0.004318	0.06153	-0.1163	0.1249	0.07017	0.9441	REC	1729	0.1077	0.1171	-0.1218	0.3371	0.9197	0.3579
7	rs6954667:22780322:C:A	22780322	A	0.2833	0.02527	0.274	ADD	1713	0.01746	0.04802	-0.07666	0.1116	0.3636	0.7162	DOM	1713	-0.003691	0.06155	-0.1243	0.1169	-0.05997	0.9522	REC	1713	0.1076	0.1122	-0.1123	0.3274	0.9591	0.3376
7	rs6963444:22757155:A:G	22757155	G	0.3842	0.01429	0.01644	ADD	1730	0.02609	0.1648	-0.297	0.3491	0.1583	0.8742	DOM	1730	0.05567	0.1691	-0.2757	0.387	0.3293	0.742	REC	1730	-1.58	1.265	-4.059	0.8983	-1.25	0.2116
7	rs6963591:22757270:A:C	22757270	A	0.01276	0.003846	0.4912	ADD	1749	-0.001893	0.04152	-0.08327	0.07949	-0.04559	0.9636	DOM	1749	-0.01742	0.06779	-0.1503	0.1154	-0.257	0.7972	REC	1749	0.01293	0.06929	-0.1229	0.1487	0.1866	0.852
7	rs6963866:22757341:C:T	22757341	C	0.0168	0.001099	0.4917	ADD	1754	0.001398	0.04151	-0.07996	0.08275	0.03367	0.9731	DOM	1754	-0.01394	0.06778	-0.1468	0.1189	-0.2057	0.8371	REC	1754	0.0184	0.06918	-0.1172	0.154	0.266	0.7903
7	rs73274223:22758696:T:C	22758696	C	0.3505	0.004396	0.01545	ADD	1748	0.0951	0.1688	-0.2358	0.426	0.5632	0.5733	DOM	1748	0.13	0.1734	-0.2099	0.4698	0.7497	0.4535	REC	1748	-1.579	1.264	-4.057	0.899	-1.249	0.2118
7	rs73274230:22759894:A:G	22759894	G	0.3305	0.005495	0.01492	ADD	1746	0.07752	0.1718	-0.2592	0.4142	0.4513	0.6519	DOM	1746	0.1127	0.1766	-0.2335	0.4588	0.638	0.5235	REC	1746	-1.578	1.265	-4.058	0.9011	-1.248	0.2123
7	rs73274235:22761652:C:A	22761652	A	0.3314	0.008791	0.01497	ADD	1741	0.04258	0.1716	-0.2938	0.379	0.2481	0.8041	DOM	1741	0.07564	0.1764	-0.2702	0.4214	0.4287	0.6682	REC	1741	-1.572	1.264	-4.049	0.9043	-1.244	0.2136
7	rs73683966:22760011:C:G	22760011	G	0.004169	0.01593	0.2091	ADD	1727	-0.01305	0.05097	-0.113	0.08685	-0.256	0.798	DOM	1727	0.01117	0.06323	-0.1128	0.1351	0.1767	0.8598	REC	1727	-0.1364	0.132	-0.3952	0.1224	-1.033	0.3018
7	rs73683967:22760125:T:G	22760125	G	0.006772	0.006593	0.216	ADD	1744	-0.00402	0.05035	-0.1027	0.09466	-0.07985	0.9364	DOM	1744	0.02785	0.06261	-0.09486	0.1506	0.4448	0.6565	REC	1744	-0.145	0.1291	-0.3981	0.1081	-1.123	0.2616
7	rs73684321:22774590:A:G	22774590	G	0.03173	0.03571	0.1672	ADD	1696	0.05442	0.05675	-0.0568	0.1657	0.959	0.3377	DOM	1696	0.03635	0.06742	-0.0958	0.1685	0.5391	0.5899	REC	1696	0.241	0.1645	-0.0814	0.5634	1.465	0.1431
7	rs7458109:22757915:G:C	22757915	C	1	0.02582	0.03412	ADD	1712	0.06842	0.119	-0.1648	0.3016	0.5751	0.5653	DOM	1712	0.07619	0.1222	-0.1632	0.3156	0.6237	0.5329	REC	1712	-0.2186	0.8957	-1.974	1.537	-0.244	0.8073
7	rs75045751:22773619:G:A	22773619	A	1	0.0005495	0.01045	ADD	1755	0.2012	0.2073	-0.2051	0.6075	0.9705	0.3319	DOM	1755	0.2012	0.2073	-0.2051	0.6075	0.9705	0.3319	REC	1755	NA	NA	NA	NA	NA	NA
7	rs75897827:22759456:G:A	22759456	A	1	0.008242	0.01108	ADD	1743	-0.1258	0.21	-0.5374	0.2859	-0.5987	0.5494	DOM	1743	-0.1258	0.21	-0.5374	0.2859	-0.5987	0.5494	REC	1743	NA	NA	NA	NA	NA	NA
7	rs77529569:22779095:T:C	22779095	C	0.1536	0.02473	0.07155	ADD	1712	0.04188	0.08361	-0.122	0.2057	0.501	0.6164	DOM	1712	0.0408	0.09032	-0.1362	0.2178	0.4518	0.6515	REC	1712	0.1328	0.3663	-0.5851	0.8507	0.3627	0.7169
7	rs7778629:22763822:T:A	22763822	A	0.3417	0.009341	0.01525	ADD	1740	0.008495	0.1702	-0.3251	0.342	0.04991	0.9602	DOM	1740	0.039	0.1749	-0.3037	0.3817	0.223	0.8235	REC	1740	-1.571	1.264	-4.049	0.9068	-1.243	0.2142
7	rs7781534:22778592:A:C	22778592	A	0.434	0.02527	0.4146	ADD	1712	-0.03488	0.04341	-0.12	0.05019	-0.8036	0.4217	DOM	1712	-0.04928	0.06414	-0.175	0.07643	-0.7684	0.4424	REC	1712	-0.04202	0.0802	-0.1992	0.1152	-0.524	0.6004
7	rs7784987:22761488:G:A	22761488	A	0.3313	0.008242	0.01496	ADD	1742	0.04269	0.1716	-0.2936	0.379	0.2488	0.8035	DOM	1742	0.07575	0.1764	-0.27	0.4214	0.4294	0.6677	REC	1742	-1.572	1.263	-4.048	0.9036	-1.245	0.2134
7	rs7787893:22774437:A:G	22774437	A	0.2281	0.02143	0.434	ADD	1719	-0.03606	0.04277	-0.1199	0.04776	-0.8432	0.3992	DOM	1719	-0.03737	0.06489	-0.1645	0.08981	-0.5758	0.5648	REC	1719	-0.06379	0.07671	-0.2141	0.08656	-0.8316	0.4058
7	rs7791692:22780536:A:G	22780536	G	0.5866	0.004945	0.3156	ADD	1748	0.02776	0.04637	-0.06312	0.1186	0.5986	0.5495	DOM	1748	0.0338	0.06074	-0.08525	0.1528	0.5564	0.578	REC	1748	0.03918	0.1022	-0.1612	0.2395	0.3833	0.7016
7	rs7791815:22780606:A:G	22780606	G	0.625	0.002747	0.3157	ADD	1752	0.0214	0.0463	-0.06934	0.1121	0.4623	0.6439	DOM	1752	0.02532	0.06069	-0.09364	0.1443	0.4172	0.6766	REC	1752	0.03235	0.102	-0.1675	0.2322	0.3172	0.7511
7	rs7801617:22758082:G:A	22758082	A	0.2742	0.002747	0.09449	ADD	1751	-0.09367	0.07254	-0.2358	0.0485	-1.291	0.1968	DOM	1751	-0.07172	0.07933	-0.2272	0.08376	-0.9041	0.3661	REC	1751	-0.5446	0.2916	-1.116	0.02683	-1.868	0.06194
7	rs7802307:22766433:T:A	22766433	T	0.2389	0.04066	0.4218	ADD	1684	-0.009295	0.04331	-0.09418	0.07559	-0.2146	0.8301	DOM	1684	-0.0375	0.06482	-0.1645	0.08954	-0.5785	0.563	REC	1684	0.02482	0.07909	-0.1302	0.1798	0.3139	0.7537
7	rs7805828:22758562:G:A	22758562	A	2.463e-05	0.004945	0.4139	ADD	1747	0.02931	0.04143	-0.0519	0.1105	0.7074	0.4794	DOM	1747	0.07888	0.06283	-0.04426	0.202	1.255	0.2095	REC	1747	-0.01675	0.07606	-0.1658	0.1323	-0.2203	0.8257
7	rs7808204:22775271:T:C	22775271	C	0.3234	0.01648	0.0148	ADD	1726	-0.00655	0.1731	-0.3458	0.3327	-0.03785	0.9698	DOM	1726	0.02423	0.178	-0.3247	0.3732	0.1361	0.8918	REC	1726	-1.572	1.264	-4.049	0.9055	-1.244	0.2138

## Sheet: S1 Main effects of IL6 on BSI21
CHR	SNP	BP	A1	HWE	MR	MAF	ADD								DOM								REC
							TEST	NMISS	BETA	SE	L95	U95	STAT	P	TEST	NMISS	BETA	SE	L95	U95	STAT	P	TEST	NMISS	BETA	SE	L95	U95	STAT	P
7	exm609179	22771039	A	1	0	0.01099	ADD	1754	0.049	0.1672	-0.2786	0.3766	0.2931	0.7695	DOM	1754	0.049	0.1672	-0.2786	0.3766	0.2931	0.7695	REC	1754	NA	NA	NA	NA	NA	NA
7	rs10242595:22774231:G:A	22774231	A	0.7382	0.01319	0.3046	ADD	1731	0.02868	0.039	-0.04776	0.1051	0.7354	0.4622	DOM	1731	0.04376	0.05059	-0.05539	0.1429	0.8651	0.3871	REC	1731	0.01353	0.08773	-0.1584	0.1855	0.1543	0.8774
7	rs10499563	22760488	G	0.008283	0.0005495	0.2155	ADD	1753	-0.01447	0.04152	-0.09584	0.06691	-0.3484	0.7276	DOM	1753	0.01463	0.0516	-0.08651	0.1158	0.2835	0.7768	REC	1753	-0.158	0.1066	-0.367	0.05093	-1.482	0.1385
7	rs113055527:22763752:G:A	22763752	A	0.3216	0.00989	0.01471	ADD	1737	-0.2012	0.1442	-0.4838	0.08146	-1.395	0.1632	DOM	1737	-0.1949	0.1484	-0.4858	0.09593	-1.314	0.1892	REC	1737	-0.8963	1.044	-2.943	1.15	-0.8583	0.3908
7	rs117814509:22773283:A:G	22773283	G	1	0.02033	0.02664	ADD	1718	-0.1218	0.1105	-0.3384	0.09485	-1.102	0.2707	DOM	1718	-0.1185	0.1123	-0.3387	0.1017	-1.055	0.2915	REC	1718	-0.6321	1.048	-2.685	1.421	-0.6034	0.5463
7	rs11976793:22781274:C:T	22781274	T	0.01043	0.01044	0.1521	ADD	1735	0.001273	0.0478	-0.09242	0.09497	0.02664	0.9788	DOM	1735	-0.02546	0.05637	-0.1359	0.08501	-0.4517	0.6515	REC	1735	0.1739	0.1424	-0.1052	0.453	1.221	0.2221
7	rs11976818:22781321:C:T	22781321	T	0.625	0.001648	0.3156	ADD	1752	0.02369	0.03827	-0.05133	0.09871	0.6189	0.536	DOM	1752	0.04444	0.05016	-0.05388	0.1428	0.8859	0.3758	REC	1752	-0.01055	0.0843	-0.1758	0.1547	-0.1252	0.9004
7	rs11981074:22781435:T:C	22781435	C	0.01356	0.009341	0.1525	ADD	1737	0.002318	0.04773	-0.09124	0.09587	0.04857	0.9613	DOM	1737	-0.02389	0.05625	-0.1341	0.08637	-0.4247	0.6711	REC	1737	0.1737	0.1423	-0.1053	0.4527	1.22	0.2225
7	rs12700386:22763009:C:G	22763009	G	0.09165	0.04066	0.1939	ADD	1684	0.02073	0.04414	-0.06579	0.1072	0.4695	0.6388	DOM	1684	0.05088	0.05328	-0.05355	0.1553	0.9549	0.3397	REC	1684	-0.1068	0.1211	-0.3441	0.1306	-0.8817	0.3781
7	rs12700390:22777129:G:T	22777129	G	0.4337	0.02582	0.4146	ADD	1709	-0.005247	0.03574	-0.07531	0.06481	-0.1468	0.8833	DOM	1709	-0.00034	0.05284	-0.1039	0.1032	-0.006434	0.9949	REC	1709	-0.01738	0.06605	-0.1468	0.1121	-0.2632	0.7924
7	rs12700391:22777327:C:A	22777327	C	0.4337	0.02582	0.4146	ADD	1709	-0.005247	0.03574	-0.07531	0.06481	-0.1468	0.8833	DOM	1709	-0.00034	0.05284	-0.1039	0.1032	-0.006434	0.9949	REC	1709	-0.01738	0.06605	-0.1468	0.1121	-0.2632	0.7924
7	rs13306433:22768914:G:A	22768914	A	1	0.0005495	0.01045	ADD	1753	0.03779	0.1714	-0.2982	0.3738	0.2204	0.8256	DOM	1753	0.03779	0.1714	-0.2982	0.3738	0.2204	0.8256	REC	1753	NA	NA	NA	NA	NA	NA
7	rs13438415:22760002:C:A	22760002	A	0.06564	0.01319	0.07628	ADD	1731	-0.06819	0.06563	-0.1968	0.06046	-1.039	0.299	DOM	1731	-0.06114	0.07166	-0.2016	0.0793	-0.8533	0.3936	REC	1731	-0.2846	0.2695	-0.8128	0.2437	-1.056	0.2911
7	rs140938756:22780605:C:T	22780605	T	1	0.02473	0.01211	ADD	1713	0.04534	0.1659	-0.2799	0.3706	0.2732	0.7847	DOM	1713	0.04534	0.1659	-0.2799	0.3706	0.2732	0.7847	REC	1713	NA	NA	NA	NA	NA	NA
7	rs1474347:22768124:C:A	22768124	C	0.205	0.03571	0.4282	ADD	1691	0.005495	0.03538	-0.06386	0.07485	0.1553	0.8766	DOM	1691	0.01226	0.05335	-0.09231	0.1168	0.2298	0.8183	REC	1691	0.000337	0.06405	-0.1252	0.1259	0.005261	0.9958
7	rs1474348:22767908:C:G	22767908	C	0.2054	0.03516	0.4282	ADD	1692	0.005451	0.03537	-0.06388	0.07478	0.1541	0.8776	DOM	1692	0.01202	0.05333	-0.0925	0.1165	0.2255	0.8216	REC	1692	0.0005254	0.06403	-0.125	0.126	0.008205	0.9935
7	rs1524107:22768219:C:T	22768219	T	0.2401	0.01319	0.05401	ADD	1730	0.1389	0.07848	-0.0149	0.2927	1.77	0.07688	DOM	1730	0.1233	0.08393	-0.04119	0.2878	1.469	0.142	REC	1730	0.694	0.371	-0.03318	1.421	1.871	0.06158
7	rs1546762:22757503:C:T	22757503	C	0.01667	0.001099	0.4909	ADD	1752	0.02966	0.03431	-0.03759	0.09692	0.8645	0.3874	DOM	1752	0.04382	0.05597	-0.06588	0.1535	0.7829	0.4338	REC	1752	0.03673	0.05726	-0.0755	0.149	0.6414	0.5213
7	rs1546763:22757843:G:A	22757843	G	0.01667	0.001099	0.4909	ADD	1752	0.02966	0.03431	-0.03759	0.09692	0.8645	0.3874	DOM	1752	0.04382	0.05597	-0.06588	0.1535	0.7829	0.4338	REC	1752	0.03673	0.05726	-0.0755	0.149	0.6414	0.5213
7	rs1548216:22769773:G:C	22769773	C	0.3323	0.01209	0.01502	ADD	1732	-0.21	0.1429	-0.4901	0.07004	-1.47	0.1418	DOM	1732	-0.2044	0.147	-0.4925	0.08366	-1.391	0.1645	REC	1732	-0.897	1.044	-2.944	1.15	-0.8589	0.3905
7	rs1554606:22768707:T:G	22768707	T	0.123	0.03077	0.4453	ADD	1700	-0.009283	0.03503	-0.07795	0.05938	-0.265	0.791	DOM	1700	-0.004959	0.05396	-0.1107	0.1008	-0.0919	0.9268	REC	1700	-0.02246	0.06191	-0.1438	0.09887	-0.3629	0.7168
7	rs1581497:22779503:C:A	22779503	C	0.4347	0.02363	0.4162	ADD	1713	-0.006546	0.03569	-0.0765	0.06341	-0.1834	0.8545	DOM	1713	-0.0006396	0.05287	-0.1043	0.103	-0.0121	0.9903	REC	1713	-0.02125	0.06578	-0.1502	0.1077	-0.323	0.7467
7	rs1800795:22766645:C:G	22766645	C	0.2402	0.04341	0.4285	ADD	1677	0.004793	0.03572	-0.06521	0.07479	0.1342	0.8933	DOM	1677	0.01513	0.05385	-0.09041	0.1207	0.2811	0.7787	REC	1677	-0.006106	0.06463	-0.1328	0.1206	-0.09449	0.9247
7	rs1800796:22766246:G:C	22766246	C	0.2441	0.01923	0.05462	ADD	1719	0.129	0.07837	-0.02459	0.2826	1.646	0.0999	DOM	1719	0.1121	0.08378	-0.05208	0.2763	1.338	0.181	REC	1719	0.6927	0.3713	-0.03501	1.42	1.866	0.06226
7	rs1829927:22779918:G:A	22779918	G	0.434	0.02527	0.4146	ADD	1710	-0.004764	0.03578	-0.07488	0.06536	-0.1331	0.8941	DOM	1710	0.001663	0.05288	-0.102	0.1053	0.03145	0.9749	REC	1710	-0.01886	0.0661	-0.1484	0.1107	-0.2853	0.7754
7	rs1880241:22759469:A:G	22759469	G	0.006962	0.01758	0.4849	ADD	1722	0.03028	0.03478	-0.0379	0.09845	0.8704	0.3842	DOM	1722	0.07854	0.05641	-0.03201	0.1891	1.392	0.164	REC	1722	0.001209	0.0584	-0.1133	0.1157	0.0207	0.9835
7	rs1880242:22759607:G:T	22759607	G	0.02103	0.008242	0.4917	ADD	1739	0.03165	0.03444	-0.03585	0.09915	0.9191	0.3582	DOM	1739	0.0496	0.0562	-0.06056	0.1598	0.8825	0.3776	REC	1739	0.03617	0.05739	-0.07632	0.1487	0.6302	0.5287
7	rs1880243:22759655:C:A	22759655	A	0.03761	0.009341	0.198	ADD	1737	0.02022	0.04328	-0.06461	0.1051	0.4672	0.6404	DOM	1737	0.05101	0.05268	-0.05223	0.1543	0.9684	0.333	REC	1737	-0.1028	0.1164	-0.3309	0.1254	-0.8828	0.3775
7	rs1880244:22759730:C:T	22759730	T	0.3405	0.004945	0.01518	ADD	1745	-0.1455	0.1419	-0.4237	0.1326	-1.025	0.3053	DOM	1745	-0.1363	0.1459	-0.4223	0.1497	-0.934	0.3504	REC	1745	-0.9006	1.046	-2.95	1.149	-0.8612	0.3893
7	rs1880245:22759731:A:T	22759731	T	0.3405	0.004945	0.01518	ADD	1745	-0.1455	0.1419	-0.4237	0.1326	-1.025	0.3053	DOM	1745	-0.1363	0.1459	-0.4223	0.1497	-0.934	0.3504	REC	1745	-0.9006	1.046	-2.95	1.149	-0.8612	0.3893
7	rs2002792:22763845:C:G	22763845	G	0.006139	0.04945	0.4977	ADD	1668	-0.0356	0.03508	-0.1044	0.03316	-1.015	0.3103	DOM	1668	-0.02819	0.05789	-0.1417	0.08528	-0.4869	0.6264	REC	1668	-0.06918	0.05807	-0.183	0.04462	-1.191	0.2336
7	rs2066992:22768249:G:T	22768249	T	0.2401	0.01319	0.05401	ADD	1730	0.1389	0.07848	-0.0149	0.2927	1.77	0.07688	DOM	1730	0.1233	0.08393	-0.04119	0.2878	1.469	0.142	REC	1730	0.694	0.371	-0.03318	1.421	1.871	0.06158
7	rs2069824:22765232:T:C	22765232	C	0.05793	0.01319	0.07489	ADD	1732	-0.07781	0.06641	-0.208	0.05236	-1.172	0.2415	DOM	1732	-0.07201	0.07262	-0.2143	0.07033	-0.9916	0.3216	REC	1732	-0.2923	0.2709	-0.8233	0.2386	-1.079	0.2807
7	rs2069832:22767433:A:G	22767433	A	0.2041	0.03846	0.4263	ADD	1684	0.004531	0.03555	-0.06514	0.07421	0.1275	0.8986	DOM	1684	0.01092	0.05349	-0.09392	0.1158	0.2041	0.8383	REC	1684	-0.0009598	0.06449	-0.1274	0.1254	-0.01488	0.9881
7	rs2069835:22767871:T:C	22767871	C	0.02426	0.01868	0.05627	ADD	1723	-0.1216	0.07558	-0.2697	0.02653	-1.609	0.1078	DOM	1723	-0.1187	0.08237	-0.2802	0.04274	-1.441	0.1497	REC	1723	-0.3816	0.3176	-1.004	0.2409	-1.202	0.2297
7	rs2069837:22768027:A:G	22768027	G	0.3077	0.02582	0.07558	ADD	1707	0.04515	0.06674	-0.08565	0.176	0.6766	0.4988	DOM	1707	0.05068	0.0721	-0.09063	0.192	0.7029	0.4822	REC	1707	0.0329	0.291	-0.5375	0.6033	0.1131	0.91
7	rs2069843:22769994:G:A	22769994	A	0.3317	0.00989	0.01498	ADD	1736	-0.2093	0.1428	-0.4892	0.07071	-1.465	0.1431	DOM	1736	-0.2036	0.1469	-0.4916	0.08435	-1.386	0.166	REC	1736	-0.8963	1.044	-2.943	1.15	-0.8585	0.3907
7	rs2069844:22770010:C:A	22770010	A	0.3323	0.01209	0.01502	ADD	1732	-0.21	0.1429	-0.4901	0.07004	-1.47	0.1418	DOM	1732	-0.2044	0.147	-0.4925	0.08366	-1.391	0.1645	REC	1732	-0.897	1.044	-2.944	1.15	-0.8589	0.3905
7	rs2069845:22770149:G:A	22770149	G	0.1358	0.02747	0.4455	ADD	1706	-0.009269	0.03494	-0.07774	0.0592	-0.2653	0.7908	DOM	1706	-0.00587	0.05381	-0.1113	0.09959	-0.1091	0.9131	REC	1706	-0.02121	0.06172	-0.1422	0.09976	-0.3436	0.7312
7	rs2069849:22771156:C:T	22771156	T	0.3222	0.01209	0.01474	ADD	1732	-0.1962	0.1442	-0.4788	0.08634	-1.361	0.1737	DOM	1732	-0.1897	0.1484	-0.4805	0.1011	-1.279	0.2012	REC	1732	-0.8977	1.044	-2.945	1.149	-0.8595	0.3902
7	rs2069852:22772260:G:A	22772260	A	1	0.03297	0.02983	ADD	1698	0.244	0.1079	0.03246	0.4555	2.261	0.0239	DOM	1698	0.2179	0.1096	0.002963	0.4328	1.987	0.04708	REC	1698	3.11	1.05	1.052	5.169	2.961	0.003105
7	rs2140543:22778205:G:C	22778205	C	0.7827	0.001648	0.3068	ADD	1752	0.02329	0.03852	-0.0522	0.09879	0.6047	0.5455	DOM	1752	0.03746	0.05012	-0.06077	0.1357	0.7474	0.4549	REC	1752	0.005842	0.08615	-0.163	0.1747	0.06781	0.9459
7	rs2177473:22781145:G:A	22781145	A	0.8253	0.001099	0.3064	ADD	1753	0.02402	0.0385	-0.05144	0.09949	0.624	0.5327	DOM	1753	0.03843	0.0501	-0.05977	0.1366	0.767	0.4432	REC	1753	0.006664	0.08615	-0.1622	0.1755	0.07735	0.9384
7	rs34328912:22771738:A:C	22771738	C	0.2524	0.02582	0.05556	ADD	1707	0.1533	0.0775	0.001439	0.3052	1.979	0.04803	DOM	1707	0.1397	0.08281	-0.02261	0.302	1.687	0.09181	REC	1707	0.6983	0.3684	-0.02381	1.42	1.895	0.05822
7	rs34880821:22775450:G:A	22775450	A	0.135	0.02253	0.256	ADD	1716	0.000452	0.04023	-0.0784	0.0793	0.01124	0.991	DOM	1716	0.02078	0.05101	-0.07921	0.1208	0.4072	0.6839	REC	1716	-0.07215	0.09676	-0.2618	0.1175	-0.7456	0.456
7	rs35436671:22775508:G:A	22775508	G	0.3779	0.03022	0.4161	ADD	1701	-0.00402	0.03567	-0.07393	0.06589	-0.1127	0.9103	DOM	1701	-0.002504	0.05287	-0.1061	0.1011	-0.04735	0.9622	REC	1701	-0.009787	0.06574	-0.1386	0.1191	-0.1489	0.8817
7	rs35610689:22773820:A:G	22773820	G	0.1047	0.02747	0.2559	ADD	1707	-4.079e-05	0.04034	-0.07911	0.07903	-0.001011	0.9992	DOM	1707	0.02087	0.05121	-0.0795	0.1212	0.4076	0.6836	REC	1707	-0.07499	0.0969	-0.2649	0.1149	-0.7739	0.4391
7	rs367801961:22771832:G:A	22771832	A	0.05561	0.02802	0.2739	ADD	1706	-0.01385	0.03932	-0.09092	0.06322	-0.3522	0.7247	DOM	1706	0.007359	0.05091	-0.09242	0.1071	0.1446	0.8851	REC	1706	-0.09751	0.09089	-0.2756	0.08063	-1.073	0.2835
7	rs4719713:22758811:G:A	22758811	G	0.0188	0.003297	0.4912	ADD	1748	0.03043	0.03441	-0.037	0.09787	0.8845	0.3765	DOM	1748	0.04592	0.05613	-0.0641	0.1559	0.8181	0.4134	REC	1748	0.03664	0.05738	-0.07582	0.1491	0.6386	0.5231
7	rs4719714:22760713:A:T	22760713	T	0.008252	0.002747	0.2157	ADD	1749	-0.01329	0.04157	-0.09477	0.0682	-0.3196	0.7493	DOM	1749	0.0161	0.05169	-0.08521	0.1174	0.3114	0.7555	REC	1749	-0.1563	0.1067	-0.3654	0.05283	-1.465	0.1432
7	rs4722168:22779002:G:A	22779002	G	0.4047	0.02967	0.4151	ADD	1702	-0.006979	0.03585	-0.07725	0.06329	-0.1947	0.8457	DOM	1702	-0.002726	0.05305	-0.1067	0.1013	-0.05139	0.959	REC	1702	-0.01955	0.06619	-0.1493	0.1102	-0.2953	0.7678
7	rs56728381:22756803:G:C	22756803	C	0.00935	0.008242	0.2133	ADD	1740	-0.02825	0.04171	-0.11	0.05351	-0.6771	0.4984	DOM	1740	0.006228	0.05171	-0.09511	0.1076	0.1204	0.9041	REC	1740	-0.216	0.1078	-0.4271	-0.004774	-2.004	0.0452
7	rs57394127:22778179:G:A	22778179	A	0.2584	0.002747	0.03196	ADD	1750	0.2361	0.102	0.0362	0.436	2.315	0.02074	DOM	1750	0.2361	0.102	0.0362	0.436	2.315	0.02074	REC	1750	NA	NA	NA	NA	NA	NA
7	rs58788432:22777885:A:G	22777885	G	0.7827	0.002198	0.3067	ADD	1751	0.02342	0.03853	-0.0521	0.09894	0.6077	0.5434	DOM	1751	0.03775	0.05014	-0.06053	0.136	0.7529	0.4516	REC	1751	0.005639	0.08617	-0.1633	0.1745	0.06544	0.9478
7	rs58911359:22771805:T:C	22771805	C	0.3122	0.01264	0.01447	ADD	1731	-0.1828	0.1455	-0.468	0.1023	-1.257	0.209	DOM	1731	-0.1754	0.1498	-0.469	0.1183	-1.171	0.2419	REC	1731	-0.8991	1.044	-2.946	1.148	-0.8608	0.3895
7	rs60056354:22771833:A:T	22771833	T	0.05561	0.02802	0.2739	ADD	1706	-0.01385	0.03932	-0.09092	0.06322	-0.3522	0.7247	DOM	1706	0.007359	0.05091	-0.09242	0.1071	0.1446	0.8851	REC	1706	-0.09751	0.09089	-0.2756	0.08063	-1.073	0.2835
7	rs62449494:22758035:A:G	22758035	G	4.625e-05	0.006044	0.4127	ADD	1743	-0.006853	0.03436	-0.07419	0.06048	-0.1995	0.8419	DOM	1743	0.0124	0.05196	-0.08945	0.1142	0.2386	0.8115	REC	1743	-0.04149	0.06316	-0.1653	0.08231	-0.6568	0.5114
7	rs62449495:22764338:G:A	22764338	A	0.1957	0.04615	0.1959	ADD	1672	0.009189	0.04461	-0.07824	0.09662	0.206	0.8368	DOM	1672	0.03475	0.05356	-0.07022	0.1397	0.6489	0.5165	REC	1672	-0.1142	0.1234	-0.3561	0.1277	-0.9254	0.3549
7	rs62449497:22776747:T:C	22776747	C	0.003976	0.01813	0.06799	ADD	1722	-0.06629	0.06734	-0.1983	0.06569	-0.9844	0.325	DOM	1722	-0.05779	0.07494	-0.2047	0.08908	-0.7712	0.4407	REC	1722	-0.2803	0.2546	-0.7792	0.2186	-1.101	0.271
7	rs62449499:22781314:A:G	22781314	G	0.00875	0.01758	0.1488	ADD	1723	-0.01246	0.04821	-0.1069	0.08202	-0.2586	0.796	DOM	1723	-0.03536	0.05674	-0.1466	0.07585	-0.6232	0.5333	REC	1723	0.1175	0.1446	-0.1659	0.401	0.8127	0.4165
7	rs6461662	22757089	G	0.01482	0	0.4918	ADD	1754	0.03201	0.03427	-0.03517	0.09918	0.9339	0.3505	DOM	1754	0.04598	0.05597	-0.06373	0.1557	0.8214	0.4115	REC	1754	0.04102	0.05713	-0.07096	0.153	0.718	0.4729
7	rs66543531:22778368:A:T	22778368	T	0.1355	0.01648	0.2553	ADD	1727	0.0003275	0.04006	-0.07819	0.07884	0.008174	0.9935	DOM	1727	0.01979	0.05075	-0.07968	0.1193	0.39	0.6966	REC	1727	-0.06968	0.09651	-0.2588	0.1195	-0.722	0.4704
7	rs6954667:22780322:C:A	22780322	A	0.2833	0.02527	0.274	ADD	1711	-0.01877	0.03958	-0.09634	0.0588	-0.4743	0.6354	DOM	1711	0.004136	0.05074	-0.09532	0.1036	0.08151	0.935	REC	1711	-0.1161	0.09241	-0.2973	0.06498	-1.257	0.209
7	rs6963444:22757155:A:G	22757155	G	0.3842	0.01429	0.01644	ADD	1728	-0.1745	0.1374	-0.4439	0.09485	-1.27	0.2043	DOM	1728	-0.1674	0.141	-0.4438	0.1091	-1.187	0.2355	REC	1728	-0.903	1.047	-2.955	1.149	-0.8624	0.3886
7	rs6963591:22757270:A:C	22757270	A	0.01276	0.003846	0.4912	ADD	1747	0.02955	0.03436	-0.0378	0.0969	0.86	0.3899	DOM	1747	0.04377	0.05609	-0.06616	0.1537	0.7804	0.4352	REC	1747	0.03654	0.05734	-0.07585	0.1489	0.6371	0.5241
7	rs6963866:22757341:C:T	22757341	C	0.0168	0.001099	0.4917	ADD	1752	0.0309	0.03433	-0.03638	0.09818	0.9001	0.3682	DOM	1752	0.04578	0.05605	-0.06407	0.1556	0.8168	0.4141	REC	1752	0.03811	0.05721	-0.07403	0.1502	0.666	0.5055
7	rs73274223:22758696:T:C	22758696	C	0.3505	0.004396	0.01545	ADD	1746	-0.1587	0.1407	-0.4345	0.1171	-1.128	0.2595	DOM	1746	-0.1504	0.1446	-0.4338	0.133	-1.04	0.2985	REC	1746	-0.8994	1.046	-2.949	1.15	-0.8601	0.3899
7	rs73274230:22759894:A:G	22759894	G	0.3305	0.005495	0.01492	ADD	1744	-0.1424	0.1432	-0.4231	0.1382	-0.9946	0.3201	DOM	1744	-0.1328	0.1473	-0.4216	0.1559	-0.9017	0.3673	REC	1744	-0.9008	1.046	-2.951	1.149	-0.8611	0.3893
7	rs73274235:22761652:C:A	22761652	A	0.3314	0.008791	0.01497	ADD	1739	-0.16	0.1431	-0.4404	0.1204	-1.118	0.2636	DOM	1739	-0.1514	0.1472	-0.4398	0.137	-1.029	0.3037	REC	1739	-0.8998	1.045	-2.948	1.148	-0.8611	0.3893
7	rs73683966:22760011:C:G	22760011	G	0.004169	0.01593	0.2091	ADD	1725	-0.006519	0.04237	-0.08956	0.07652	-0.1539	0.8777	DOM	1725	0.02087	0.05257	-0.08217	0.1239	0.397	0.6914	REC	1725	-0.1347	0.1097	-0.3497	0.08032	-1.228	0.2197
7	rs73683967:22760125:T:G	22760125	G	0.006772	0.006593	0.216	ADD	1742	-0.01727	0.04167	-0.09893	0.0644	-0.4144	0.6786	DOM	1742	0.01128	0.05183	-0.09031	0.1129	0.2177	0.8277	REC	1742	-0.1616	0.1068	-0.3709	0.04775	-1.513	0.1305
7	rs73684321:22774590:A:G	22774590	G	0.03173	0.03571	0.1672	ADD	1694	0.009256	0.04705	-0.08296	0.1015	0.1967	0.8441	DOM	1694	-0.00743	0.05589	-0.117	0.1021	-0.1329	0.8943	REC	1694	0.1221	0.1364	-0.1452	0.3894	0.895	0.3709
7	rs7458109:22757915:G:C	22757915	C	1	0.02582	0.03412	ADD	1710	-0.03938	0.09818	-0.2318	0.153	-0.4012	0.6883	DOM	1710	-0.0327	0.1008	-0.2303	0.1649	-0.3244	0.7457	REC	1710	-0.4707	0.7361	-1.914	0.9721	-0.6394	0.5226
7	rs75045751:22773619:G:A	22773619	A	1	0.0005495	0.01045	ADD	1753	0.03779	0.1714	-0.2982	0.3738	0.2204	0.8256	DOM	1753	0.03779	0.1714	-0.2982	0.3738	0.2204	0.8256	REC	1753	NA	NA	NA	NA	NA	NA
7	rs75897827:22759456:G:A	22759456	A	1	0.008242	0.01108	ADD	1740	0.1536	0.1732	-0.1859	0.4931	0.8869	0.3753	DOM	1740	0.1536	0.1732	-0.1859	0.4931	0.8869	0.3753	REC	1740	NA	NA	NA	NA	NA	NA
7	rs77529569:22779095:T:C	22779095	C	0.1536	0.02473	0.07155	ADD	1710	0.08665	0.06896	-0.04851	0.2218	1.256	0.2091	DOM	1710	0.06607	0.07454	-0.08002	0.2122	0.8864	0.3755	REC	1710	0.5751	0.3014	-0.01567	1.166	1.908	0.05656
7	rs7778629:22763822:T:A	22763822	A	0.3417	0.009341	0.01525	ADD	1738	-0.2044	0.1416	-0.482	0.07311	-1.444	0.149	DOM	1738	-0.1986	0.1456	-0.484	0.08672	-1.364	0.1726	REC	1738	-0.8964	1.044	-2.943	1.15	-0.8586	0.3907
7	rs7781534:22778592:A:C	22778592	A	0.434	0.02527	0.4146	ADD	1710	-0.004764	0.03578	-0.07488	0.06536	-0.1331	0.8941	DOM	1710	0.001663	0.05288	-0.102	0.1053	0.03145	0.9749	REC	1710	-0.01886	0.0661	-0.1484	0.1107	-0.2853	0.7754
7	rs7784987:22761488:G:A	22761488	A	0.3313	0.008242	0.01496	ADD	1740	-0.1612	0.1433	-0.442	0.1197	-1.125	0.2608	DOM	1740	-0.1527	0.1474	-0.4416	0.1362	-1.036	0.3003	REC	1740	-0.8995	1.047	-2.951	1.152	-0.8594	0.3903
7	rs7787893:22774437:A:G	22774437	A	0.2281	0.02143	0.434	ADD	1717	-0.01904	0.03528	-0.08819	0.05011	-0.5398	0.5894	DOM	1717	-0.01301	0.0535	-0.1179	0.09186	-0.2431	0.8079	REC	1717	-0.04312	0.06332	-0.1672	0.08098	-0.681	0.496
7	rs7791692:22780536:A:G	22780536	G	0.5866	0.004945	0.3156	ADD	1746	0.02475	0.03835	-0.05041	0.09992	0.6455	0.5187	DOM	1746	0.04611	0.05023	-0.05235	0.1446	0.9179	0.3588	REC	1746	-0.01025	0.08452	-0.1759	0.1554	-0.1212	0.9035
7	rs7791815:22780606:A:G	22780606	G	0.625	0.002747	0.3157	ADD	1750	0.02344	0.03829	-0.05161	0.0985	0.6122	0.5405	DOM	1750	0.04442	0.0502	-0.05398	0.1428	0.8848	0.3764	REC	1750	-0.01161	0.08432	-0.1769	0.1536	-0.1377	0.8905
7	rs7801617:22758082:G:A	22758082	A	0.2742	0.002747	0.09449	ADD	1749	-0.074	0.06002	-0.1916	0.04365	-1.233	0.2178	DOM	1749	-0.06417	0.06564	-0.1928	0.06448	-0.9776	0.3284	REC	1749	-0.3286	0.2414	-0.8017	0.1444	-1.362	0.1735
7	rs7802307:22766433:T:A	22766433	T	0.2389	0.04066	0.4218	ADD	1682	0.00533	0.03565	-0.06455	0.07521	0.1495	0.8812	DOM	1682	0.01024	0.05338	-0.09438	0.1149	0.1918	0.8479	REC	1682	0.00254	0.06512	-0.1251	0.1302	0.03901	0.9689
7	rs7805828:22758562:G:A	22758562	A	2.463e-05	0.004945	0.4139	ADD	1745	-0.005004	0.03436	-0.07234	0.06233	-0.1456	0.8842	DOM	1745	0.01395	0.05209	-0.08815	0.1161	0.2678	0.7889	REC	1745	-0.03731	0.06306	-0.1609	0.08629	-0.5916	0.5542
7	rs7808204:22775271:T:C	22775271	C	0.3234	0.01648	0.0148	ADD	1724	-0.1797	0.1444	-0.4627	0.1033	-1.244	0.2135	DOM	1724	-0.1721	0.1486	-0.4633	0.1192	-1.158	0.2471	REC	1724	-0.9031	1.046	-2.953	1.147	-0.8635	0.388
