# Supplementary material for: Inflamed Mind: Multiple Genetic Variants of IL6 Influence Suicide Risk Phenotypes in Interaction With Early and Recent Adversities in a Linkage Disequilibrium-Based Clumping Analysis
Source: Front Psychiatry. 2021 Oct 29;12:746206. doi: 10.3389/fpsyt.2021.746206 (PMC8585756; doi:10.3389/fpsyt.2021.746206)
Supplement: Supplementary Table 2 — Individual interaction effects of the investigated IL6 variants and childhood adversities (CHA) on lifetime suicide attempts (SUIC), current suicidal ideation (SI-BSI03), hopelessness (H-BSI18), and current thoughts of death (ToD-BSI21). [file Table_2.xlsx]

## Sheet: S2 Interaction with CHA on SUIC
CHR	SNP	BP	A1	HWE	MR	MAF	ADD								DOM								REC
							TEST	NMISS	OR	SE	L95	U95	STAT	P	TEST	NMISS	OR	SE	L95	U95	STAT	P	TEST	NMISS	OR	SE	L95	U95	STAT	P
7	exm609179	22771039	A	1	0	0.01099	ADDxCHS_LP	1757	1.515	0.5755	0.4905	4.68	0.722	0.4703	DOMxCHS_LP	1757	1.515	0.5755	0.4905	4.68	0.722	0.4703	exm609179	22771039	A	RECxCHS_LP	1757	NA	NA	NA	NA	NA	NA
7	rs10242595:22774231:G:A	22774231	A	0.7382	0.01319	0.3046	ADDxCHS_LP	1734	1.411	0.1448	1.063	1.875	2.381	0.01728	DOMxCHS_LP	1734	1.678	0.1802	1.179	2.389	2.872	0.004077	rs10242595:22774231:G:A	22774231	A	RECxCHS_LP	1734	1.095	0.3294	0.574	2.087	0.2745	0.7837
7	rs10499563	22760488	G	0.008283	0.0005495	0.2155	ADDxCHS_LP	1756	1.381	0.1492	1.031	1.85	2.165	0.03038	DOMxCHS_LP	1756	1.581	0.1852	1.1	2.272	2.473	0.0134	rs10499563	22760488	G	RECxCHS_LP	1756	1.258	0.3996	0.5749	2.753	0.5746	0.5656
7	rs113055527:22763752:G:A	22763752	A	0.3216	0.00989	0.01471	ADDxCHS_LP	1740	1.41	0.4709	0.5604	3.549	0.7302	0.4653	DOMxCHS_LP	1740	1.384	0.4812	0.5388	3.554	0.6751	0.4996	rs113055527:22763752:G:A	22763752	A	RECxCHS_LP	1740	NA	NA	NA	NA	NA	NA
7	rs117814509:22773283:A:G	22773283	G	1	0.02033	0.02664	ADDxCHS_LP	1721	0.8964	0.3696	0.4344	1.85	-0.2959	0.7673	DOMxCHS_LP	1721	0.8911	0.3714	0.4303	1.845	-0.3105	0.7562	rs117814509:22773283:A:G	22773283	G	RECxCHS_LP	1721	NA	NA	NA	NA	NA	NA
7	rs11976793:22781274:C:T	22781274	T	0.01043	0.01044	0.1521	ADDxCHS_LP	1738	1.498	0.1811	1.05	2.136	2.231	0.02567	DOMxCHS_LP	1738	1.616	0.2111	1.068	2.444	2.273	0.02301	rs11976793:22781274:C:T	22781274	T	RECxCHS_LP	1738	1.798	0.5971	0.5578	5.794	0.9822	0.326
7	rs11976818:22781321:C:T	22781321	T	0.625	0.001648	0.3156	ADDxCHS_LP	1755	1.432	0.1399	1.089	1.884	2.566	0.01028	DOMxCHS_LP	1755	1.748	0.1768	1.236	2.472	3.158	0.001591	rs11976818:22781321:C:T	22781321	T	RECxCHS_LP	1755	1.094	0.3165	0.5884	2.034	0.2839	0.7765
7	rs11981074:22781435:T:C	22781435	C	0.01356	0.009341	0.1525	ADDxCHS_LP	1740	1.499	0.1811	1.051	2.138	2.235	0.02541	DOMxCHS_LP	1740	1.617	0.211	1.069	2.446	2.278	0.02273	rs11981074:22781435:T:C	22781435	C	RECxCHS_LP	1740	1.797	0.5971	0.5576	5.793	0.9819	0.3262
7	rs12700386:22763009:C:G	22763009	G	0.09165	0.04066	0.1939	ADDxCHS_LP	1687	1.254	0.1647	0.9081	1.732	1.374	0.1693	DOMxCHS_LP	1687	1.276	0.1914	0.8771	1.858	1.275	0.2023	rs12700386:22763009:C:G	22763009	G	RECxCHS_LP	1687	1.611	0.495	0.6108	4.252	0.964	0.3351
7	rs12700390:22777129:G:T	22777129	G	0.4337	0.02582	0.4146	ADDxCHS_LP	1712	0.7558	0.122	0.5951	0.96	-2.294	0.02177	DOMxCHS_LP	1712	0.7145	0.1928	0.4897	1.043	-1.744	0.08122	rs12700390:22777129:G:T	22777129	G	RECxCHS_LP	1712	0.6281	0.2176	0.41	0.962	-2.138	0.03253
7	rs12700391:22777327:C:A	22777327	C	0.4337	0.02582	0.4146	ADDxCHS_LP	1712	0.7558	0.122	0.5951	0.96	-2.294	0.02177	DOMxCHS_LP	1712	0.7145	0.1928	0.4897	1.043	-1.744	0.08122	rs12700391:22777327:C:A	22777327	C	RECxCHS_LP	1712	0.6281	0.2176	0.41	0.962	-2.138	0.03253
7	rs13306433:22768914:G:A	22768914	A	1	0.0005495	0.01045	ADDxCHS_LP	1756	1.405	0.5815	0.4494	4.391	0.5844	0.5589	DOMxCHS_LP	1756	1.405	0.5815	0.4494	4.391	0.5844	0.5589	rs13306433:22768914:G:A	22768914	A	RECxCHS_LP	1756	NA	NA	NA	NA	NA	NA
7	rs13438415:22760002:C:A	22760002	A	0.06564	0.01319	0.07628	ADDxCHS_LP	1734	0.5212	0.2106	0.345	0.7875	-3.094	0.001973	DOMxCHS_LP	1734	0.5067	0.2124	0.3342	0.7682	-3.202	0.001366	rs13438415:22760002:C:A	22760002	A	RECxCHS_LP	1734	NA	NA	NA	NA	NA	NA
7	rs140938756:22780605:C:T	22780605	T	1	0.02473	0.01211	ADDxCHS_LP	1716	1.204	0.5169	0.4372	3.316	0.3591	0.7195	DOMxCHS_LP	1716	1.204	0.5169	0.4372	3.316	0.3591	0.7195	rs140938756:22780605:C:T	22780605	T	RECxCHS_LP	1716	NA	NA	NA	NA	NA	NA
7	rs1474347:22768124:C:A	22768124	C	0.205	0.03571	0.4282	ADDxCHS_LP	1694	0.746	0.122	0.5873	0.9476	-2.401	0.01637	DOMxCHS_LP	1694	0.7049	0.1967	0.4794	1.036	-1.778	0.0754	rs1474347:22768124:C:A	22768124	C	RECxCHS_LP	1694	0.6155	0.2136	0.4049	0.9355	-2.272	0.02309
7	rs1474348:22767908:C:G	22767908	C	0.2054	0.03516	0.4282	ADDxCHS_LP	1695	0.746	0.1221	0.5873	0.9477	-2.4	0.01638	DOMxCHS_LP	1695	0.7052	0.1967	0.4796	1.037	-1.775	0.07582	rs1474348:22767908:C:G	22767908	C	RECxCHS_LP	1695	0.6152	0.2136	0.4047	0.9351	-2.274	0.02296
7	rs1524107:22768219:C:T	22768219	T	0.2401	0.01319	0.05401	ADDxCHS_LP	1733	1.098	0.2819	0.6319	1.908	0.3317	0.7401	DOMxCHS_LP	1733	1.135	0.2968	0.6345	2.031	0.4268	0.6695	rs1524107:22768219:C:T	22768219	T	RECxCHS_LP	1733	NA	NA	NA	NA	NA	NA
7	rs1546762:22757503:C:T	22757503	C	0.01667	0.001099	0.4909	ADDxCHS_LP	1755	0.7931	0.1192	0.6278	1.002	-1.945	0.05181	DOMxCHS_LP	1755	0.8158	0.202	0.549	1.212	-1.008	0.3134	rs1546762:22757503:C:T	22757503	C	RECxCHS_LP	1755	0.6469	0.1937	0.4425	0.9457	-2.248	0.02455
7	rs1546763:22757843:G:A	22757843	G	0.01667	0.001099	0.4909	ADDxCHS_LP	1755	0.7931	0.1192	0.6278	1.002	-1.945	0.05181	DOMxCHS_LP	1755	0.8158	0.202	0.549	1.212	-1.008	0.3134	rs1546763:22757843:G:A	22757843	G	RECxCHS_LP	1755	0.6469	0.1937	0.4425	0.9457	-2.248	0.02455
7	rs1548216:22769773:G:C	22769773	C	0.3323	0.01209	0.01502	ADDxCHS_LP	1735	1.4	0.4739	0.5529	3.544	0.7096	0.4779	DOMxCHS_LP	1735	1.374	0.4845	0.5316	3.551	0.6556	0.5121	rs1548216:22769773:G:C	22769773	C	RECxCHS_LP	1735	NA	NA	NA	NA	NA	NA
7	rs1554606:22768707:T:G	22768707	T	0.123	0.03077	0.4453	ADDxCHS_LP	1703	0.7755	0.1226	0.6099	0.9862	-2.074	0.03812	DOMxCHS_LP	1703	0.7619	0.2003	0.5146	1.128	-1.358	0.1745	rs1554606:22768707:T:G	22768707	T	RECxCHS_LP	1703	0.6411	0.2073	0.4271	0.9625	-2.145	0.03199
7	rs1581497:22779503:C:A	22779503	C	0.4347	0.02363	0.4162	ADDxCHS_LP	1716	0.753	0.1215	0.5934	0.9555	-2.334	0.01959	DOMxCHS_LP	1716	0.7148	0.1928	0.4899	1.043	-1.741	0.08162	rs1581497:22779503:C:A	22779503	C	RECxCHS_LP	1716	0.6194	0.2165	0.4053	0.9468	-2.213	0.02693
7	rs1800795:22766645:C:G	22766645	C	0.2402	0.04341	0.4285	ADDxCHS_LP	1680	0.7431	0.122	0.5851	0.9439	-2.434	0.01495	DOMxCHS_LP	1680	0.7026	0.1967	0.4779	1.033	-1.794	0.07275	rs1800795:22766645:C:G	22766645	C	RECxCHS_LP	1680	0.6114	0.2135	0.4023	0.9291	-2.304	0.0212
7	rs1800796:22766246:G:C	22766246	C	0.2441	0.01923	0.05462	ADDxCHS_LP	1722	1.131	0.2822	0.6506	1.967	0.4368	0.6623	DOMxCHS_LP	1722	1.174	0.2967	0.6562	2.1	0.5402	0.589	rs1800796:22766246:G:C	22766246	C	RECxCHS_LP	1722	NA	NA	NA	NA	NA	NA
7	rs1829927:22779918:G:A	22779918	G	0.434	0.02527	0.4146	ADDxCHS_LP	1713	0.7556	0.122	0.5948	0.9597	-2.297	0.02161	DOMxCHS_LP	1713	0.7141	0.1928	0.4894	1.042	-1.747	0.08071	rs1829927:22779918:G:A	22779918	G	RECxCHS_LP	1713	0.6282	0.2176	0.4101	0.9622	-2.137	0.03259
7	rs1880241:22759469:A:G	22759469	G	0.006962	0.01758	0.4849	ADDxCHS_LP	1725	1.436	0.1163	1.143	1.804	3.112	0.00186	DOMxCHS_LP	1725	2.039	0.1794	1.435	2.899	3.974	7.08e-05	rs1880241:22759469:A:G	22759469	G	RECxCHS_LP	1725	1.289	0.2069	0.8592	1.933	1.227	0.22
7	rs1880242:22759607:G:T	22759607	G	0.02103	0.008242	0.4917	ADDxCHS_LP	1742	0.7963	0.1198	0.6296	1.007	-1.901	0.05731	DOMxCHS_LP	1742	0.8153	0.2026	0.5481	1.213	-1.008	0.3134	rs1880242:22759607:G:T	22759607	G	RECxCHS_LP	1742	0.6545	0.1949	0.4467	0.959	-2.175	0.02964
7	rs1880243:22759655:C:A	22759655	A	0.03761	0.009341	0.198	ADDxCHS_LP	1740	1.286	0.1604	0.9388	1.76	1.566	0.1173	DOMxCHS_LP	1740	1.291	0.1892	0.8908	1.87	1.349	0.1774	rs1880243:22759655:C:A	22759655	A	RECxCHS_LP	1740	1.877	0.456	0.7681	4.588	1.381	0.1672
7	rs1880244:22759730:C:T	22759730	T	0.3405	0.004945	0.01518	ADDxCHS_LP	1748	1.418	0.448	0.589	3.411	0.7787	0.4362	DOMxCHS_LP	1748	1.389	0.4586	0.5656	3.413	0.7172	0.4733	rs1880244:22759730:C:T	22759730	T	RECxCHS_LP	1748	NA	NA	NA	NA	NA	NA
7	rs1880245:22759731:A:T	22759731	T	0.3405	0.004945	0.01518	ADDxCHS_LP	1748	1.418	0.448	0.589	3.411	0.7787	0.4362	DOMxCHS_LP	1748	1.389	0.4586	0.5656	3.413	0.7172	0.4733	rs1880245:22759731:A:T	22759731	T	RECxCHS_LP	1748	NA	NA	NA	NA	NA	NA
7	rs2002792:22763845:C:G	22763845	G	0.006139	0.04945	0.4977	ADDxCHS_LP	1671	1.247	0.1223	0.9811	1.585	1.804	0.0713	DOMxCHS_LP	1671	1.456	0.1997	0.9847	2.154	1.883	0.05971	rs2002792:22763845:C:G	22763845	G	RECxCHS_LP	1671	1.269	0.2082	0.8439	1.909	1.145	0.2524
7	rs2066992:22768249:G:T	22768249	T	0.2401	0.01319	0.05401	ADDxCHS_LP	1733	1.098	0.2819	0.6319	1.908	0.3317	0.7401	DOMxCHS_LP	1733	1.135	0.2968	0.6345	2.031	0.4268	0.6695	rs2066992:22768249:G:T	22768249	T	RECxCHS_LP	1733	NA	NA	NA	NA	NA	NA
7	rs2069824:22765232:T:C	22765232	C	0.05793	0.01319	0.07489	ADDxCHS_LP	1735	0.5292	0.2156	0.3468	0.8075	-2.952	0.003159	DOMxCHS_LP	1735	0.5146	0.217	0.3363	0.7875	-3.061	0.002206	rs2069824:22765232:T:C	22765232	C	RECxCHS_LP	1735	NA	NA	NA	NA	NA	NA
7	rs2069832:22767433:A:G	22767433	A	0.2041	0.03846	0.4263	ADDxCHS_LP	1687	0.7435	0.1221	0.5853	0.9444	-2.428	0.01517	DOMxCHS_LP	1687	0.7037	0.1968	0.4785	1.035	-1.785	0.07426	rs2069832:22767433:A:G	22767433	A	RECxCHS_LP	1687	0.6107	0.2135	0.4019	0.928	-2.31	0.02089
7	rs2069835:22767871:T:C	22767871	C	0.02426	0.01868	0.05627	ADDxCHS_LP	1726	0.4702	0.2145	0.3088	0.7159	-3.518	0.0004346	DOMxCHS_LP	1726	0.459	0.2176	0.2996	0.7031	-3.579	0.0003454	rs2069835:22767871:T:C	22767871	C	RECxCHS_LP	1726	NA	NA	NA	NA	NA	NA
7	rs2069837:22768027:A:G	22768027	G	0.3077	0.02582	0.07558	ADDxCHS_LP	1710	1.454	0.2466	0.8967	2.358	1.518	0.129	DOMxCHS_LP	1710	1.395	0.2588	0.8403	2.317	1.288	0.1979	rs2069837:22768027:A:G	22768027	G	RECxCHS_LP	1710	30500000000	526.6	0	inf	0.04585	0.9634
7	rs2069843:22769994:G:A	22769994	A	0.3317	0.00989	0.01498	ADDxCHS_LP	1739	1.411	0.4736	0.5579	3.571	0.7277	0.4668	DOMxCHS_LP	1739	1.386	0.4842	0.5365	3.579	0.6737	0.5005	rs2069843:22769994:G:A	22769994	A	RECxCHS_LP	1739	NA	NA	NA	NA	NA	NA
7	rs2069844:22770010:C:A	22770010	A	0.3323	0.01209	0.01502	ADDxCHS_LP	1735	1.4	0.4739	0.5529	3.544	0.7096	0.4779	DOMxCHS_LP	1735	1.374	0.4845	0.5316	3.551	0.6556	0.5121	rs2069844:22770010:C:A	22770010	A	RECxCHS_LP	1735	NA	NA	NA	NA	NA	NA
7	rs2069845:22770149:G:A	22770149	G	0.1358	0.02747	0.4455	ADDxCHS_LP	1709	0.7773	0.1227	0.6112	0.9885	-2.054	0.03995	DOMxCHS_LP	1709	0.7639	0.2003	0.5159	1.131	-1.345	0.1787	rs2069845:22770149:G:A	22770149	G	RECxCHS_LP	1709	0.6433	0.2074	0.4284	0.9659	-2.127	0.03342
7	rs2069849:22771156:C:T	22771156	T	0.3222	0.01209	0.01474	ADDxCHS_LP	1735	1.396	0.4709	0.5545	3.512	0.7077	0.4791	DOMxCHS_LP	1735	1.368	0.4816	0.5323	3.516	0.6508	0.5152	rs2069849:22771156:C:T	22771156	T	RECxCHS_LP	1735	NA	NA	NA	NA	NA	NA
7	rs2069852:22772260:G:A	22772260	A	1	0.03297	0.02983	ADDxCHS_LP	1701	1.668	0.4401	0.704	3.952	1.162	0.2451	DOMxCHS_LP	1701	1.847	0.4577	0.7532	4.53	1.341	0.18	rs2069852:22772260:G:A	22772260	A	RECxCHS_LP	1701	NA	NA	NA	NA	NA	NA
7	rs2140543:22778205:G:C	22778205	C	0.7827	0.001648	0.3068	ADDxCHS_LP	1755	1.401	0.1424	1.06	1.852	2.367	0.01793	DOMxCHS_LP	1755	1.668	0.1776	1.178	2.363	2.881	0.003965	rs2140543:22778205:G:C	22778205	C	RECxCHS_LP	1755	1.077	0.3248	0.5696	2.035	0.2271	0.8203
7	rs2177473:22781145:G:A	22781145	A	0.8253	0.001099	0.3064	ADDxCHS_LP	1756	1.399	0.1424	1.058	1.849	2.355	0.01851	DOMxCHS_LP	1756	1.665	0.1776	1.175	2.358	2.869	0.004121	rs2177473:22781145:G:A	22781145	A	RECxCHS_LP	1756	1.075	0.3247	0.5687	2.031	0.222	0.8243
7	rs34328912:22771738:A:C	22771738	C	0.2524	0.02582	0.05556	ADDxCHS_LP	1710	1.156	0.2844	0.6621	2.019	0.5102	0.6099	DOMxCHS_LP	1710	1.206	0.2993	0.6707	2.168	0.625	0.532	rs34328912:22771738:A:C	22771738	C	RECxCHS_LP	1710	NA	NA	NA	NA	NA	NA
7	rs34880821:22775450:G:A	22775450	A	0.135	0.02253	0.256	ADDxCHS_LP	1719	0.9976	0.1452	0.7505	1.326	-0.01653	0.9868	DOMxCHS_LP	1719	1.026	0.1834	0.7165	1.47	0.142	0.8871	rs34880821:22775450:G:A	22775450	A	RECxCHS_LP	1719	0.9064	0.3566	0.4506	1.823	-0.2756	0.7829
7	rs35436671:22775508:G:A	22775508	G	0.3779	0.03022	0.4161	ADDxCHS_LP	1704	0.7489	0.1222	0.5894	0.9515	-2.367	0.01794	DOMxCHS_LP	1704	0.6966	0.1936	0.4766	1.018	-1.867	0.06189	rs35436671:22775508:G:A	22775508	G	RECxCHS_LP	1704	0.6303	0.218	0.4111	0.9662	-2.118	0.03419
7	rs35610689:22773820:A:G	22773820	G	0.1047	0.02747	0.2559	ADDxCHS_LP	1710	0.9992	0.1452	0.7517	1.328	-0.005622	0.9955	DOMxCHS_LP	1710	1.031	0.1837	0.7191	1.477	0.1648	0.8691	rs35610689:22773820:A:G	22773820	G	RECxCHS_LP	1710	0.9026	0.3567	0.4486	1.816	-0.2872	0.774
7	rs367801961:22771832:G:A	22771832	A	0.05561	0.02802	0.2739	ADDxCHS_LP	1709	1.004	0.1393	0.7638	1.319	0.02574	0.9795	DOMxCHS_LP	1709	1.042	0.1827	0.7281	1.49	0.2237	0.823	rs367801961:22771832:G:A	22771832	A	RECxCHS_LP	1709	0.9221	0.3254	0.4873	1.745	-0.2492	0.8032
7	rs4719713:22758811:G:A	22758811	G	0.0188	0.003297	0.4912	ADDxCHS_LP	1751	0.8013	0.1196	0.6338	1.013	-1.852	0.06402	DOMxCHS_LP	1751	0.8235	0.2021	0.5541	1.224	-0.9609	0.3366	rs4719713:22758811:G:A	22758811	G	RECxCHS_LP	1751	0.6581	0.1949	0.4492	0.9643	-2.147	0.03182
7	rs4719714:22760713:A:T	22760713	T	0.008252	0.002747	0.2157	ADDxCHS_LP	1752	1.383	0.1491	1.033	1.853	2.174	0.02967	DOMxCHS_LP	1752	1.584	0.185	1.102	2.276	2.485	0.01295	rs4719714:22760713:A:T	22760713	T	RECxCHS_LP	1752	1.259	0.3996	0.5752	2.755	0.5761	0.5646
7	rs4722168:22779002:G:A	22779002	G	0.4047	0.02967	0.4151	ADDxCHS_LP	1705	0.7575	0.1224	0.5959	0.9629	-2.269	0.02326	DOMxCHS_LP	1705	0.7231	0.1931	0.4953	1.056	-1.679	0.09306	rs4722168:22779002:G:A	22779002	G	RECxCHS_LP	1705	0.6243	0.2178	0.4074	0.9566	-2.164	0.03049
7	rs56728381:22756803:G:C	22756803	C	0.00935	0.008242	0.2133	ADDxCHS_LP	1743	1.361	0.1497	1.015	1.826	2.06	0.03937	DOMxCHS_LP	1743	1.564	0.1849	1.089	2.248	2.419	0.01556	rs56728381:22756803:G:C	22756803	C	RECxCHS_LP	1743	1.157	0.4099	0.518	2.583	0.3552	0.7224
7	rs57394127:22778179:G:A	22778179	A	0.2584	0.002747	0.03196	ADDxCHS_LP	1753	1.307	0.3839	0.6158	2.774	0.6973	0.4856	DOMxCHS_LP	1753	1.307	0.3839	0.6158	2.774	0.6973	0.4856	rs57394127:22778179:G:A	22778179	A	RECxCHS_LP	1753	NA	NA	NA	NA	NA	NA
7	rs58788432:22777885:A:G	22777885	G	0.7827	0.002198	0.3067	ADDxCHS_LP	1754	1.4	0.1424	1.059	1.851	2.365	0.01804	DOMxCHS_LP	1754	1.667	0.1776	1.177	2.362	2.877	0.004009	rs58788432:22777885:A:G	22777885	G	RECxCHS_LP	1754	1.077	0.3248	0.5699	2.036	0.2286	0.8192
7	rs58911359:22771805:T:C	22771805	C	0.3122	0.01264	0.01447	ADDxCHS_LP	1734	1.37	0.4713	0.5438	3.45	0.6675	0.5045	DOMxCHS_LP	1734	1.34	0.4827	0.5202	3.451	0.606	0.5445	rs58911359:22771805:T:C	22771805	C	RECxCHS_LP	1734	NA	NA	NA	NA	NA	NA
7	rs60056354:22771833:A:T	22771833	T	0.05561	0.02802	0.2739	ADDxCHS_LP	1709	1.004	0.1393	0.7638	1.319	0.02574	0.9795	DOMxCHS_LP	1709	1.042	0.1827	0.7281	1.49	0.2237	0.823	rs60056354:22771833:A:T	22771833	T	RECxCHS_LP	1709	0.9221	0.3254	0.4873	1.745	-0.2492	0.8032
7	rs62449494:22758035:A:G	22758035	G	4.625e-05	0.006044	0.4127	ADDxCHS_LP	1746	1.384	0.1182	1.098	1.745	2.749	0.005981	DOMxCHS_LP	1746	1.943	0.1756	1.377	2.741	3.783	0.000155	rs62449494:22758035:A:G	22758035	G	RECxCHS_LP	1746	1.141	0.2231	0.7366	1.766	0.5901	0.5551
7	rs62449495:22764338:G:A	22764338	A	0.1957	0.04615	0.1959	ADDxCHS_LP	1675	1.163	0.1631	0.8446	1.601	0.9246	0.3552	DOMxCHS_LP	1675	1.149	0.19	0.7917	1.668	0.731	0.4648	rs62449495:22764338:G:A	22764338	A	RECxCHS_LP	1675	1.671	0.4901	0.6393	4.366	1.047	0.295
7	rs62449497:22776747:T:C	22776747	C	0.003976	0.01813	0.06799	ADDxCHS_LP	1725	1.561	0.2704	0.9187	2.652	1.646	0.09971	DOMxCHS_LP	1725	1.694	0.2995	0.9418	3.047	1.76	0.07848	rs62449497:22776747:T:C	22776747	C	RECxCHS_LP	1725	1.221	0.9636	0.1847	8.07	0.2071	0.8359
7	rs62449499:22781314:A:G	22781314	G	0.00875	0.01758	0.1488	ADDxCHS_LP	1726	1.528	0.1843	1.065	2.193	2.302	0.02133	DOMxCHS_LP	1726	1.638	0.2134	1.078	2.489	2.313	0.02074	rs62449499:22781314:A:G	22781314	G	RECxCHS_LP	1726	1.938	0.6137	0.5822	6.453	1.078	0.2808
7	rs6461662	22757089	G	0.01482	0	0.4918	ADDxCHS_LP	1757	0.7851	0.1191	0.6216	0.9915	-2.031	0.04222	DOMxCHS_LP	1757	0.8168	0.202	0.5497	1.214	-1.002	0.3166	rs6461662	22757089	G	RECxCHS_LP	1757	0.6307	0.1928	0.4322	0.9203	-2.391	0.01682
7	rs66543531:22778368:A:T	22778368	T	0.1355	0.01648	0.2553	ADDxCHS_LP	1730	0.9953	0.1444	0.7499	1.321	-0.03262	0.974	DOMxCHS_LP	1730	1.018	0.1818	0.7128	1.454	0.09812	0.9218	rs66543531:22778368:A:T	22778368	T	RECxCHS_LP	1730	0.9181	0.3558	0.4571	1.844	-0.2402	0.8102
7	rs6954667:22780322:C:A	22780322	A	0.2833	0.02527	0.274	ADDxCHS_LP	1714	1.029	0.1424	0.7788	1.361	0.2034	0.8388	DOMxCHS_LP	1714	1.021	0.1815	0.7156	1.458	0.1158	0.9078	rs6954667:22780322:C:A	22780322	A	RECxCHS_LP	1714	1.113	0.3474	0.5632	2.198	0.3074	0.7586
7	rs6963444:22757155:A:G	22757155	G	0.3842	0.01429	0.01644	ADDxCHS_LP	1731	1.216	0.4494	0.504	2.934	0.4351	0.6635	DOMxCHS_LP	1731	1.193	0.4599	0.4844	2.939	0.3838	0.7011	rs6963444:22757155:A:G	22757155	G	RECxCHS_LP	1731	NA	NA	NA	NA	NA	NA
7	rs6963591:22757270:A:C	22757270	A	0.01276	0.003846	0.4912	ADDxCHS_LP	1750	0.7942	0.1192	0.6287	1.003	-1.933	0.05318	DOMxCHS_LP	1750	0.816	0.202	0.5492	1.212	-1.007	0.3142	rs6963591:22757270:A:C	22757270	A	RECxCHS_LP	1750	0.6488	0.1937	0.4438	0.9485	-2.233	0.02556
7	rs6963866:22757341:C:T	22757341	C	0.0168	0.001099	0.4917	ADDxCHS_LP	1755	0.7939	0.1192	0.6285	1.003	-1.935	0.05297	DOMxCHS_LP	1755	0.817	0.202	0.5498	1.214	-1.001	0.3171	rs6963866:22757341:C:T	22757341	C	RECxCHS_LP	1755	0.6479	0.1938	0.4432	0.9471	-2.24	0.02506
7	rs73274223:22758696:T:C	22758696	C	0.3505	0.004396	0.01545	ADDxCHS_LP	1749	1.309	0.4401	0.5525	3.101	0.6116	0.5408	DOMxCHS_LP	1749	1.282	0.4507	0.53	3.102	0.5515	0.5813	rs73274223:22758696:T:C	22758696	C	RECxCHS_LP	1749	NA	NA	NA	NA	NA	NA
7	rs73274230:22759894:A:G	22759894	G	0.3305	0.005495	0.01492	ADDxCHS_LP	1747	1.467	0.4537	0.6027	3.569	0.8441	0.3986	DOMxCHS_LP	1747	1.438	0.4642	0.5789	3.572	0.7824	0.434	rs73274230:22759894:A:G	22759894	G	RECxCHS_LP	1747	NA	NA	NA	NA	NA	NA
7	rs73274235:22761652:C:A	22761652	A	0.3314	0.008791	0.01497	ADDxCHS_LP	1742	1.298	0.461	0.5259	3.205	0.5661	0.5713	DOMxCHS_LP	1742	1.273	0.4715	0.5052	3.208	0.512	0.6087	rs73274235:22761652:C:A	22761652	A	RECxCHS_LP	1742	NA	NA	NA	NA	NA	NA
7	rs73683966:22760011:C:G	22760011	G	0.004169	0.01593	0.2091	ADDxCHS_LP	1728	1.379	0.1513	1.025	1.855	2.126	0.03353	DOMxCHS_LP	1728	1.585	0.188	1.096	2.291	2.45	0.0143	rs73683966:22760011:C:G	22760011	G	RECxCHS_LP	1728	1.234	0.399	0.5647	2.698	0.5279	0.5976
7	rs73683967:22760125:T:G	22760125	G	0.006772	0.006593	0.216	ADDxCHS_LP	1745	1.378	0.1492	1.028	1.846	2.147	0.03182	DOMxCHS_LP	1745	1.568	0.185	1.091	2.253	2.431	0.01504	rs73683967:22760125:T:G	22760125	G	RECxCHS_LP	1745	1.272	0.3994	0.5816	2.784	0.6032	0.5464
7	rs73684321:22774590:A:G	22774590	G	0.03173	0.03571	0.1672	ADDxCHS_LP	1697	1.414	0.1731	1.007	1.985	2.002	0.04527	DOMxCHS_LP	1697	1.61	0.2047	1.078	2.404	2.325	0.02005	rs73684321:22774590:A:G	22774590	G	RECxCHS_LP	1697	1.086	0.4849	0.42	2.81	0.1708	0.8643
7	rs7458109:22757915:G:C	22757915	C	1	0.02582	0.03412	ADDxCHS_LP	1713	1.346	0.3815	0.6374	2.843	0.7796	0.4357	DOMxCHS_LP	1713	1.354	0.3803	0.6423	2.852	0.7959	0.4261	rs7458109:22757915:G:C	22757915	C	RECxCHS_LP	1713	NA	NA	NA	NA	NA	NA
7	rs75045751:22773619:G:A	22773619	A	1	0.0005495	0.01045	ADDxCHS_LP	1756	1.405	0.5815	0.4494	4.391	0.5844	0.5589	DOMxCHS_LP	1756	1.405	0.5815	0.4494	4.391	0.5844	0.5589	rs75045751:22773619:G:A	22773619	A	RECxCHS_LP	1756	NA	NA	NA	NA	NA	NA
7	rs75897827:22759456:G:A	22759456	A	1	0.008242	0.01108	ADDxCHS_LP	1743	1.091	0.6528	0.3036	3.923	0.1339	0.8934	DOMxCHS_LP	1743	1.091	0.6528	0.3036	3.923	0.1339	0.8934	rs75897827:22759456:G:A	22759456	A	RECxCHS_LP	1743	NA	NA	NA	NA	NA	NA
7	rs77529569:22779095:T:C	22779095	C	0.1536	0.02473	0.07155	ADDxCHS_LP	1713	1.25	0.2475	0.7695	2.03	0.9013	0.3674	DOMxCHS_LP	1713	1.272	0.2675	0.7531	2.149	0.8997	0.3683	rs77529569:22779095:T:C	22779095	C	RECxCHS_LP	1713	526000	351.2	5.68e-294	4.87e+304	0.03751	0.9701
7	rs7778629:22763822:T:A	22763822	A	0.3417	0.009341	0.01525	ADDxCHS_LP	1741	1.428	0.4735	0.5646	3.612	0.7526	0.4517	DOMxCHS_LP	1741	1.404	0.4834	0.5445	3.621	0.7023	0.4825	rs7778629:22763822:T:A	22763822	A	RECxCHS_LP	1741	NA	NA	NA	NA	NA	NA
7	rs7781534:22778592:A:C	22778592	A	0.434	0.02527	0.4146	ADDxCHS_LP	1713	0.7556	0.122	0.5948	0.9597	-2.297	0.02161	DOMxCHS_LP	1713	0.7141	0.1928	0.4894	1.042	-1.747	0.08071	rs7781534:22778592:A:C	22778592	A	RECxCHS_LP	1713	0.6282	0.2176	0.4101	0.9622	-2.137	0.03259
7	rs7784987:22761488:G:A	22761488	A	0.3313	0.008242	0.01496	ADDxCHS_LP	1743	1.298	0.461	0.5257	3.203	0.5653	0.5718	DOMxCHS_LP	1743	1.273	0.4715	0.505	3.206	0.5112	0.6092	rs7784987:22761488:G:A	22761488	A	RECxCHS_LP	1743	NA	NA	NA	NA	NA	NA
7	rs7787893:22774437:A:G	22774437	A	0.2281	0.02143	0.434	ADDxCHS_LP	1720	0.782	0.1225	0.6151	0.9941	-2.008	0.04465	DOMxCHS_LP	1720	0.7664	0.1964	0.5215	1.126	-1.354	0.1756	rs7787893:22774437:A:G	22774437	A	RECxCHS_LP	1720	0.6516	0.2103	0.4315	0.984	-2.037	0.0417
7	rs7791692:22780536:A:G	22780536	G	0.5866	0.004945	0.3156	ADDxCHS_LP	1749	1.432	0.1399	1.088	1.883	2.564	0.01034	DOMxCHS_LP	1749	1.746	0.1769	1.235	2.469	3.151	0.001625	rs7791692:22780536:A:G	22780536	G	RECxCHS_LP	1749	1.095	0.3165	0.5891	2.037	0.2877	0.7736
7	rs7791815:22780606:A:G	22780606	G	0.625	0.002747	0.3157	ADDxCHS_LP	1753	1.433	0.1399	1.089	1.885	2.571	0.01014	DOMxCHS_LP	1753	1.749	0.1768	1.237	2.473	3.161	0.001575	rs7791815:22780606:A:G	22780606	G	RECxCHS_LP	1753	1.096	0.3165	0.5895	2.038	0.2901	0.7717
7	rs7801617:22758082:G:A	22758082	A	0.2742	0.002747	0.09449	ADDxCHS_LP	1752	0.663	0.2159	0.4343	1.012	-1.903	0.05702	DOMxCHS_LP	1752	0.6395	0.2219	0.414	0.9879	-2.015	0.04391	rs7801617:22758082:G:A	22758082	A	RECxCHS_LP	1752	NA	NA	NA	NA	NA	NA
7	rs7802307:22766433:T:A	22766433	T	0.2389	0.04066	0.4218	ADDxCHS_LP	1685	0.7229	0.1214	0.5698	0.9171	-2.672	0.007533	DOMxCHS_LP	1685	0.7012	0.1957	0.4778	1.029	-1.814	0.06975	rs7802307:22766433:T:A	22766433	T	RECxCHS_LP	1685	0.5549	0.2171	0.3626	0.8492	-2.713	0.006663
7	rs7805828:22758562:G:A	22758562	A	2.463e-05	0.004945	0.4139	ADDxCHS_LP	1748	1.412	0.1181	1.12	1.78	2.921	0.00349	DOMxCHS_LP	1748	2.005	0.1757	1.421	2.829	3.958	7.55e-05	rs7805828:22758562:G:A	22758562	A	RECxCHS_LP	1748	1.171	0.2218	0.7581	1.809	0.7116	0.4767
7	rs7808204:22775271:T:C	22775271	C	0.3234	0.01648	0.0148	ADDxCHS_LP	1727	1.222	0.4607	0.4954	3.014	0.4352	0.6634	DOMxCHS_LP	1727	1.194	0.4723	0.4731	3.013	0.3754	0.7074	rs7808204:22775271:T:C	22775271	C	RECxCHS_LP	1727	NA	NA	NA	NA	NA	NA

## Sheet: S2 Interaction with CHA onBSI03
CHR	SNP	BP	A1	HWE	MR	MAF	ADD								DOM								REC
							TEST	NMISS	BETA	SE	L95	U95	STAT	P	TEST	NMISS	BETA	SE	L95	U95	STAT	P	TEST	NMISS	BETA	SE	L95	U95	STAT	P
7	exm609179	22771039	A	1	0	0.01099	ADDxCHS_LP	1720	0.02553	0.2287	-0.4228	0.4738	0.1116	0.9111	DOMxCHS_LP	1720	0.02553	0.2287	-0.4228	0.4738	0.1116	0.9111	RECxCHS_LP	1720	NA	NA	NA	NA	NA	NA
7	rs10242595:22774231:G:A	22774231	A	0.7382	0.01319	0.3046	ADDxCHS_LP	1697	0.05765	0.0481	-0.03662	0.1519	1.199	0.2309	DOMxCHS_LP	1697	0.02511	0.06058	-0.09363	0.1439	0.4145	0.6786	RECxCHS_LP	1697	0.2382	0.1162	0.01057	0.4659	2.051	0.04043
7	rs10499563	22760488	G	0.008283	0.0005495	0.2155	ADDxCHS_LP	1719	0.1383	0.05078	0.03874	0.2378	2.723	0.006539	DOMxCHS_LP	1719	0.1607	0.06384	0.0356	0.2858	2.518	0.0119	RECxCHS_LP	1719	0.2417	0.1308	-0.01472	0.4982	1.847	0.06485
7	rs113055527:22763752:G:A	22763752	A	0.3216	0.00989	0.01471	ADDxCHS_LP	1704	0.5078	0.1669	0.1807	0.8349	3.043	0.00238	DOMxCHS_LP	1704	0.5118	0.1694	0.1799	0.8438	3.022	0.002547	RECxCHS_LP	1704	NA	NA	NA	NA	NA	NA
7	rs117814509:22773283:A:G	22773283	G	1	0.02033	0.02664	ADDxCHS_LP	1684	0.2394	0.1383	-0.03179	0.5105	1.73	0.08378	DOMxCHS_LP	1684	0.2431	0.1393	-0.02985	0.5161	1.746	0.08105	RECxCHS_LP	1684	NA	NA	NA	NA	NA	NA
7	rs11976793:22781274:C:T	22781274	T	0.01043	0.01044	0.1521	ADDxCHS_LP	1701	0.1296	0.05918	0.01361	0.2456	2.19	0.02866	DOMxCHS_LP	1701	0.1409	0.06924	0.005152	0.2766	2.034	0.04207	RECxCHS_LP	1701	0.2457	0.1822	-0.1113	0.6027	1.349	0.1776
7	rs11976818:22781321:C:T	22781321	T	0.625	0.001648	0.3156	ADDxCHS_LP	1718	0.05577	0.04699	-0.03633	0.1479	1.187	0.2355	DOMxCHS_LP	1718	0.02979	0.05996	-0.08773	0.1473	0.4968	0.6194	RECxCHS_LP	1718	0.2011	0.1103	-0.01503	0.4173	1.824	0.06838
7	rs11981074:22781435:T:C	22781435	C	0.01356	0.009341	0.1525	ADDxCHS_LP	1703	0.1302	0.05912	0.01432	0.2461	2.202	0.02778	DOMxCHS_LP	1703	0.1416	0.06916	0.006084	0.2772	2.048	0.04072	RECxCHS_LP	1703	0.2454	0.1821	-0.1114	0.6022	1.348	0.1779
7	rs12700386:22763009:C:G	22763009	G	0.09165	0.04066	0.1939	ADDxCHS_LP	1650	-0.09123	0.05651	-0.202	0.01954	-1.614	0.1067	DOMxCHS_LP	1650	-0.1303	0.06398	-0.2557	-0.004938	-2.037	0.0418	RECxCHS_LP	1650	0.08828	0.1875	-0.2792	0.4558	0.4708	0.6378
7	rs12700390:22777129:G:T	22777129	G	0.4337	0.02582	0.4146	ADDxCHS_LP	1675	-0.04878	0.04436	-0.1357	0.03817	-1.1	0.2717	DOMxCHS_LP	1675	-0.1053	0.06567	-0.234	0.02341	-1.603	0.109	RECxCHS_LP	1675	-0.002977	0.07952	-0.1588	0.1529	-0.03744	0.9701
7	rs12700391:22777327:C:A	22777327	C	0.4337	0.02582	0.4146	ADDxCHS_LP	1675	-0.04878	0.04436	-0.1357	0.03817	-1.1	0.2717	DOMxCHS_LP	1675	-0.1053	0.06567	-0.234	0.02341	-1.603	0.109	RECxCHS_LP	1675	-0.002977	0.07952	-0.1588	0.1529	-0.03744	0.9701
7	rs13306433:22768914:G:A	22768914	A	1	0.0005495	0.01045	ADDxCHS_LP	1719	-0.06668	0.2397	-0.5364	0.4031	-0.2782	0.7809	DOMxCHS_LP	1719	-0.06668	0.2397	-0.5364	0.4031	-0.2782	0.7809	RECxCHS_LP	1719	NA	NA	NA	NA	NA	NA
7	rs13438415:22760002:C:A	22760002	A	0.06564	0.01319	0.07628	ADDxCHS_LP	1698	-0.1907	0.07376	-0.3353	-0.04613	-2.585	0.00981	DOMxCHS_LP	1698	-0.2065	0.07693	-0.3572	-0.05567	-2.684	0.007354	RECxCHS_LP	1698	0.02637	0.4373	-0.8307	0.8835	0.06029	0.9519
7	rs140938756:22780605:C:T	22780605	T	1	0.02473	0.01211	ADDxCHS_LP	1679	-0.07067	0.2112	-0.4847	0.3434	-0.3345	0.738	DOMxCHS_LP	1679	-0.07067	0.2112	-0.4847	0.3434	-0.3345	0.738	RECxCHS_LP	1679	NA	NA	NA	NA	NA	NA
7	rs1474347:22768124:C:A	22768124	C	0.205	0.03571	0.4282	ADDxCHS_LP	1657	-0.07405	0.04427	-0.1608	0.01272	-1.673	0.09457	DOMxCHS_LP	1657	-0.1323	0.06723	-0.2641	-0.0005148	-1.968	0.04928	RECxCHS_LP	1657	-0.05033	0.07697	-0.2012	0.1005	-0.6539	0.5133
7	rs1474348:22767908:C:G	22767908	C	0.2054	0.03516	0.4282	ADDxCHS_LP	1658	-0.07409	0.04426	-0.1608	0.01266	-1.674	0.09432	DOMxCHS_LP	1658	-0.1326	0.06721	-0.2644	-0.0009075	-1.973	0.04861	RECxCHS_LP	1658	-0.04999	0.07696	-0.2008	0.1008	-0.6496	0.5161
7	rs1524107:22768219:C:T	22768219	T	0.2401	0.01319	0.05401	ADDxCHS_LP	1696	0.03937	0.1012	-0.159	0.2377	0.3891	0.6973	DOMxCHS_LP	1696	0.03172	0.1073	-0.1786	0.2421	0.2955	0.7676	RECxCHS_LP	1696	0.2661	0.5138	-0.741	1.273	0.5179	0.6046
7	rs1546762:22757503:C:T	22757503	C	0.01667	0.001099	0.4909	ADDxCHS_LP	1719	-0.03296	0.04277	-0.1168	0.05087	-0.7706	0.4411	DOMxCHS_LP	1719	-0.09821	0.06996	-0.2353	0.03892	-1.404	0.1606	RECxCHS_LP	1719	0.009631	0.06935	-0.1263	0.1455	0.1389	0.8896
7	rs1546763:22757843:G:A	22757843	G	0.01667	0.001099	0.4909	ADDxCHS_LP	1719	-0.03296	0.04277	-0.1168	0.05087	-0.7706	0.4411	DOMxCHS_LP	1719	-0.09821	0.06996	-0.2353	0.03892	-1.404	0.1606	RECxCHS_LP	1719	0.009631	0.06935	-0.1263	0.1455	0.1389	0.8896
7	rs1548216:22769773:G:C	22769773	C	0.3323	0.01209	0.01502	ADDxCHS_LP	1698	0.5151	0.1665	0.1888	0.8414	3.094	0.002008	DOMxCHS_LP	1698	0.5183	0.169	0.1871	0.8495	3.067	0.002197	RECxCHS_LP	1698	NA	NA	NA	NA	NA	NA
7	rs1554606:22768707:T:G	22768707	T	0.123	0.03077	0.4453	ADDxCHS_LP	1666	-0.05305	0.04383	-0.139	0.03285	-1.21	0.2263	DOMxCHS_LP	1666	-0.1068	0.06873	-0.2416	0.02788	-1.554	0.1203	RECxCHS_LP	1666	-0.02651	0.0739	-0.1714	0.1183	-0.3587	0.7199
7	rs1581497:22779503:C:A	22779503	C	0.4347	0.02363	0.4162	ADDxCHS_LP	1679	-0.04954	0.04413	-0.136	0.03695	-1.123	0.2618	DOMxCHS_LP	1679	-0.1049	0.06571	-0.2337	0.02387	-1.597	0.1105	RECxCHS_LP	1679	-0.007487	0.07875	-0.1618	0.1469	-0.09507	0.9243
7	rs1800795:22766645:C:G	22766645	C	0.2402	0.04341	0.4285	ADDxCHS_LP	1644	-0.07444	0.04447	-0.1616	0.01272	-1.674	0.09433	DOMxCHS_LP	1644	-0.13	0.06761	-0.2625	0.00254	-1.922	0.05473	RECxCHS_LP	1644	-0.05495	0.07734	-0.2065	0.09663	-0.7105	0.4775
7	rs1800796:22766246:G:C	22766246	C	0.2441	0.01923	0.05462	ADDxCHS_LP	1685	0.04492	0.1012	-0.1534	0.2433	0.4438	0.6572	DOMxCHS_LP	1685	0.03804	0.1073	-0.1723	0.2484	0.3544	0.7231	RECxCHS_LP	1685	0.268	0.5141	-0.7396	1.276	0.5213	0.6023
7	rs1829927:22779918:G:A	22779918	G	0.434	0.02527	0.4146	ADDxCHS_LP	1676	-0.04843	0.04441	-0.1355	0.03861	-1.091	0.2756	DOMxCHS_LP	1676	-0.1038	0.06574	-0.2327	0.025	-1.58	0.1144	RECxCHS_LP	1676	-0.004057	0.07959	-0.1601	0.1519	-0.05098	0.9593
7	rs1880241:22759469:A:G	22759469	G	0.006962	0.01758	0.4849	ADDxCHS_LP	1689	0.06685	0.04046	-0.01245	0.1462	1.652	0.09865	DOMxCHS_LP	1689	0.09358	0.06362	-0.03112	0.2183	1.471	0.1415	RECxCHS_LP	1689	0.0934	0.07223	-0.04817	0.235	1.293	0.1962
7	rs1880242:22759607:G:T	22759607	G	0.02103	0.008242	0.4917	ADDxCHS_LP	1706	-0.0331	0.04282	-0.117	0.05082	-0.7731	0.4396	DOMxCHS_LP	1706	-0.1044	0.07011	-0.2418	0.03301	-1.489	0.1366	RECxCHS_LP	1706	0.01496	0.06926	-0.1208	0.1507	0.216	0.829
7	rs1880243:22759655:C:A	22759655	A	0.03761	0.009341	0.198	ADDxCHS_LP	1703	-0.05162	0.05498	-0.1594	0.05613	-0.9389	0.3479	DOMxCHS_LP	1703	-0.09122	0.06328	-0.2153	0.03281	-1.441	0.1496	RECxCHS_LP	1703	0.1396	0.1719	-0.1973	0.4765	0.8122	0.4168
7	rs1880244:22759730:C:T	22759730	T	0.3405	0.004945	0.01518	ADDxCHS_LP	1712	0.4457	0.1598	0.1325	0.759	2.789	0.005352	DOMxCHS_LP	1712	0.448	0.1624	0.1298	0.7663	2.76	0.005848	RECxCHS_LP	1712	NA	NA	NA	NA	NA	NA
7	rs1880245:22759731:A:T	22759731	T	0.3405	0.004945	0.01518	ADDxCHS_LP	1712	0.4457	0.1598	0.1325	0.759	2.789	0.005352	DOMxCHS_LP	1712	0.448	0.1624	0.1298	0.7663	2.76	0.005848	RECxCHS_LP	1712	NA	NA	NA	NA	NA	NA
7	rs2002792:22763845:C:G	22763845	G	0.006139	0.04945	0.4977	ADDxCHS_LP	1635	0.03157	0.04393	-0.05453	0.1177	0.7186	0.4725	DOMxCHS_LP	1635	-0.01351	0.07034	-0.1514	0.1244	-0.192	0.8477	RECxCHS_LP	1635	0.1031	0.07279	-0.03952	0.2458	1.417	0.1567
7	rs2066992:22768249:G:T	22768249	T	0.2401	0.01319	0.05401	ADDxCHS_LP	1696	0.03937	0.1012	-0.159	0.2377	0.3891	0.6973	DOMxCHS_LP	1696	0.03172	0.1073	-0.1786	0.2421	0.2955	0.7676	RECxCHS_LP	1696	0.2661	0.5138	-0.741	1.273	0.5179	0.6046
7	rs2069824:22765232:T:C	22765232	C	0.05793	0.01319	0.07489	ADDxCHS_LP	1699	-0.1823	0.07461	-0.3285	-0.03606	-2.443	0.01465	DOMxCHS_LP	1699	-0.198	0.07788	-0.3507	-0.04538	-2.543	0.01109	RECxCHS_LP	1699	0.02534	0.438	-0.8332	0.8839	0.05785	0.9539
7	rs2069832:22767433:A:G	22767433	A	0.2041	0.03846	0.4263	ADDxCHS_LP	1650	-0.07478	0.04437	-0.1617	0.01219	-1.685	0.09213	DOMxCHS_LP	1650	-0.1324	0.06734	-0.2644	-0.0004589	-1.967	0.04938	RECxCHS_LP	1650	-0.05206	0.07721	-0.2034	0.09928	-0.6742	0.5003
7	rs2069835:22767871:T:C	22767871	C	0.02426	0.01868	0.05627	ADDxCHS_LP	1690	-0.1848	0.08066	-0.3429	-0.02672	-2.291	0.02207	DOMxCHS_LP	1690	-0.2118	0.08417	-0.3768	-0.04685	-2.517	0.01194	RECxCHS_LP	1690	0.3128	0.4764	-0.6209	1.247	0.6567	0.5115
7	rs2069837:22768027:A:G	22768027	G	0.3077	0.02582	0.07558	ADDxCHS_LP	1673	0.3035	0.08838	0.1303	0.4767	3.434	0.000609	DOMxCHS_LP	1673	0.3083	0.09354	0.125	0.4916	3.296	0.001001	RECxCHS_LP	1673	0.7177	0.4886	-0.24	1.675	1.469	0.1421
7	rs2069843:22769994:G:A	22769994	A	0.3317	0.00989	0.01498	ADDxCHS_LP	1702	0.5174	0.1667	0.1908	0.8441	3.105	0.001936	DOMxCHS_LP	1702	0.5206	0.1692	0.1891	0.8522	3.078	0.00212	RECxCHS_LP	1702	NA	NA	NA	NA	NA	NA
7	rs2069844:22770010:C:A	22770010	A	0.3323	0.01209	0.01502	ADDxCHS_LP	1698	0.5151	0.1665	0.1888	0.8414	3.094	0.002008	DOMxCHS_LP	1698	0.5183	0.169	0.1871	0.8495	3.067	0.002197	RECxCHS_LP	1698	NA	NA	NA	NA	NA	NA
7	rs2069845:22770149:G:A	22770149	G	0.1358	0.02747	0.4455	ADDxCHS_LP	1672	-0.05358	0.04377	-0.1394	0.03221	-1.224	0.2211	DOMxCHS_LP	1672	-0.1061	0.06864	-0.2406	0.02845	-1.545	0.1224	RECxCHS_LP	1672	-0.02895	0.0738	-0.1736	0.1157	-0.3923	0.6949
7	rs2069849:22771156:C:T	22771156	T	0.3222	0.01209	0.01474	ADDxCHS_LP	1698	0.5149	0.1669	0.1878	0.8419	3.085	0.002066	DOMxCHS_LP	1698	0.518	0.1693	0.1861	0.8499	3.059	0.002254	RECxCHS_LP	1698	NA	NA	NA	NA	NA	NA
7	rs2069852:22772260:G:A	22772260	A	1	0.03297	0.02983	ADDxCHS_LP	1664	0.06215	0.1298	-0.1922	0.3165	0.4789	0.632	DOMxCHS_LP	1664	0.09159	0.1367	-0.1762	0.3594	0.6702	0.5028	RECxCHS_LP	1664	NA	NA	NA	NA	NA	NA
7	rs2140543:22778205:G:C	22778205	C	0.7827	0.001648	0.3068	ADDxCHS_LP	1718	0.0522	0.04752	-0.04093	0.1453	1.099	0.2721	DOMxCHS_LP	1718	0.02422	0.06003	-0.09343	0.1419	0.4035	0.6867	RECxCHS_LP	1718	0.2062	0.1139	-0.01697	0.4295	1.811	0.07033
7	rs2177473:22781145:G:A	22781145	A	0.8253	0.001099	0.3064	ADDxCHS_LP	1719	0.05248	0.04751	-0.04063	0.1456	1.105	0.2694	DOMxCHS_LP	1719	0.02476	0.06002	-0.09288	0.1424	0.4125	0.68	RECxCHS_LP	1719	0.2061	0.1139	-0.01715	0.4293	1.809	0.07057
7	rs34328912:22771738:A:C	22771738	C	0.2524	0.02582	0.05556	ADDxCHS_LP	1673	0.06213	0.1019	-0.1376	0.2619	0.6096	0.5422	DOMxCHS_LP	1673	0.05778	0.1082	-0.1542	0.2698	0.5341	0.5933	RECxCHS_LP	1673	0.2608	0.5136	-0.7459	1.267	0.5077	0.6117
7	rs34880821:22775450:G:A	22775450	A	0.135	0.02253	0.256	ADDxCHS_LP	1682	-0.01658	0.0495	-0.1136	0.08044	-0.335	0.7377	DOMxCHS_LP	1682	-0.0168	0.06103	-0.1364	0.1028	-0.2753	0.7831	RECxCHS_LP	1682	-0.03878	0.1244	-0.2827	0.2051	-0.3116	0.7554
7	rs35436671:22775508:G:A	22775508	G	0.3779	0.03022	0.4161	ADDxCHS_LP	1667	-0.05762	0.04444	-0.1447	0.02947	-1.297	0.1949	DOMxCHS_LP	1667	-0.1147	0.06596	-0.2439	0.01461	-1.738	0.08232	RECxCHS_LP	1667	-0.01773	0.07928	-0.1731	0.1377	-0.2237	0.823
7	rs35610689:22773820:A:G	22773820	G	0.1047	0.02747	0.2559	ADDxCHS_LP	1673	-0.0207	0.04961	-0.1179	0.07653	-0.4173	0.6765	DOMxCHS_LP	1673	-0.02369	0.06122	-0.1437	0.0963	-0.387	0.6988	RECxCHS_LP	1673	-0.03675	0.1245	-0.2808	0.2073	-0.2952	0.7679
7	rs367801961:22771832:G:A	22771832	A	0.05561	0.02802	0.2739	ADDxCHS_LP	1672	-0.0296	0.04806	-0.1238	0.06459	-0.6159	0.538	DOMxCHS_LP	1672	-0.02715	0.0609	-0.1465	0.0922	-0.4459	0.6557	RECxCHS_LP	1672	-0.07586	0.1145	-0.3003	0.1485	-0.6626	0.5077
7	rs4719713:22758811:G:A	22758811	G	0.0188	0.003297	0.4912	ADDxCHS_LP	1715	-0.03039	0.04278	-0.1142	0.05346	-0.7104	0.4776	DOMxCHS_LP	1715	-0.09555	0.06998	-0.2327	0.04162	-1.365	0.1723	RECxCHS_LP	1715	0.01369	0.06934	-0.1222	0.1496	0.1975	0.8435
7	rs4719714:22760713:A:T	22760713	T	0.008252	0.002747	0.2157	ADDxCHS_LP	1716	0.1389	0.05081	0.03932	0.2385	2.734	0.006324	DOMxCHS_LP	1716	0.1615	0.06388	0.03632	0.2867	2.529	0.01154	RECxCHS_LP	1716	0.2425	0.1309	-0.01397	0.499	1.853	0.06402
7	rs4722168:22779002:G:A	22779002	G	0.4047	0.02967	0.4151	ADDxCHS_LP	1669	-0.04891	0.0445	-0.1361	0.03831	-1.099	0.2719	DOMxCHS_LP	1669	-0.1053	0.06591	-0.2345	0.02388	-1.598	0.1103	RECxCHS_LP	1669	-0.003639	0.07973	-0.1599	0.1526	-0.04565	0.9636
7	rs56728381:22756803:G:C	22756803	C	0.00935	0.008242	0.2133	ADDxCHS_LP	1706	0.1437	0.05134	0.04306	0.2443	2.799	0.005191	DOMxCHS_LP	1706	0.1728	0.06414	0.04712	0.2986	2.695	0.007118	RECxCHS_LP	1706	0.2234	0.1338	-0.03882	0.4856	1.67	0.09514
7	rs57394127:22778179:G:A	22778179	A	0.2584	0.002747	0.03196	ADDxCHS_LP	1716	-0.1614	0.1217	-0.3998	0.07703	-1.327	0.1848	DOMxCHS_LP	1716	-0.1614	0.1217	-0.3998	0.07703	-1.327	0.1848	RECxCHS_LP	1716	NA	NA	NA	NA	NA	NA
7	rs58788432:22777885:A:G	22777885	G	0.7827	0.002198	0.3067	ADDxCHS_LP	1717	0.05241	0.04753	-0.04074	0.1456	1.103	0.2703	DOMxCHS_LP	1717	0.02466	0.06005	-0.09303	0.1423	0.4106	0.6814	RECxCHS_LP	1717	0.2059	0.1139	-0.01738	0.4292	1.807	0.07088
7	rs58911359:22771805:T:C	22771805	C	0.3122	0.01264	0.01447	ADDxCHS_LP	1697	0.5094	0.1677	0.1808	0.838	3.038	0.002416	DOMxCHS_LP	1697	0.5122	0.1703	0.1785	0.8459	3.008	0.002668	RECxCHS_LP	1697	NA	NA	NA	NA	NA	NA
7	rs60056354:22771833:A:T	22771833	T	0.05561	0.02802	0.2739	ADDxCHS_LP	1672	-0.0296	0.04806	-0.1238	0.06459	-0.6159	0.538	DOMxCHS_LP	1672	-0.02715	0.0609	-0.1465	0.0922	-0.4459	0.6557	RECxCHS_LP	1672	-0.07586	0.1145	-0.3003	0.1485	-0.6626	0.5077
7	rs62449494:22758035:A:G	22758035	G	4.625e-05	0.006044	0.4127	ADDxCHS_LP	1711	0.0607	0.0408	-0.01926	0.1407	1.488	0.137	DOMxCHS_LP	1711	0.08312	0.06085	-0.03613	0.2024	1.366	0.1721	RECxCHS_LP	1711	0.08768	0.07856	-0.0663	0.2417	1.116	0.2645
7	rs62449495:22764338:G:A	22764338	A	0.1957	0.04615	0.1959	ADDxCHS_LP	1638	-0.07909	0.05668	-0.1902	0.03201	-1.395	0.1631	DOMxCHS_LP	1638	-0.1132	0.0641	-0.2388	0.01248	-1.765	0.07771	RECxCHS_LP	1638	0.07691	0.1885	-0.2926	0.4464	0.4079	0.6834
7	rs62449497:22776747:T:C	22776747	C	0.003976	0.01813	0.06799	ADDxCHS_LP	1688	0.007322	0.08138	-0.1522	0.1668	0.08998	0.9283	DOMxCHS_LP	1688	0.02215	0.08804	-0.1504	0.1947	0.2516	0.8014	RECxCHS_LP	1688	-0.202	0.3629	-0.9134	0.5093	-0.5567	0.5778
7	rs62449499:22781314:A:G	22781314	G	0.00875	0.01758	0.1488	ADDxCHS_LP	1689	0.1287	0.06045	0.01017	0.2471	2.128	0.03346	DOMxCHS_LP	1689	0.1526	0.0703	0.01483	0.2904	2.171	0.03008	RECxCHS_LP	1689	0.1509	0.1896	-0.2206	0.5225	0.7961	0.4261
7	rs6461662	22757089	G	0.01482	0	0.4918	ADDxCHS_LP	1720	-0.03034	0.04279	-0.1142	0.05353	-0.7089	0.4785	DOMxCHS_LP	1720	-0.09357	0.07001	-0.2308	0.04366	-1.336	0.1816	RECxCHS_LP	1720	0.01195	0.06935	-0.124	0.1479	0.1723	0.8632
7	rs66543531:22778368:A:T	22778368	T	0.1355	0.01648	0.2553	ADDxCHS_LP	1693	-0.01515	0.04929	-0.1118	0.08145	-0.3075	0.7585	DOMxCHS_LP	1693	-0.01408	0.06066	-0.133	0.1048	-0.2321	0.8165	RECxCHS_LP	1693	-0.04075	0.1244	-0.2845	0.203	-0.3277	0.7432
7	rs6954667:22780322:C:A	22780322	A	0.2833	0.02527	0.274	ADDxCHS_LP	1677	0.01018	0.04902	-0.0859	0.1063	0.2076	0.8355	DOMxCHS_LP	1677	0.02345	0.06069	-0.0955	0.1424	0.3864	0.6993	RECxCHS_LP	1677	-0.03069	0.1202	-0.2662	0.2049	-0.2553	0.7985
7	rs6963444:22757155:A:G	22757155	G	0.3842	0.01429	0.01644	ADDxCHS_LP	1695	0.3506	0.1557	0.04536	0.6558	2.251	0.0245	DOMxCHS_LP	1695	0.3533	0.1582	0.04321	0.6634	2.233	0.02567	RECxCHS_LP	1695	NA	NA	NA	NA	NA	NA
7	rs6963591:22757270:A:C	22757270	A	0.01276	0.003846	0.4912	ADDxCHS_LP	1713	-0.0328	0.04284	-0.1168	0.05116	-0.7657	0.444	DOMxCHS_LP	1713	-0.09737	0.07008	-0.2347	0.03999	-1.389	0.1649	RECxCHS_LP	1713	0.00919	0.06946	-0.1269	0.1453	0.1323	0.8948
7	rs6963866:22757341:C:T	22757341	C	0.0168	0.001099	0.4917	ADDxCHS_LP	1718	-0.03335	0.0428	-0.1172	0.05054	-0.7792	0.4359	DOMxCHS_LP	1718	-0.0996	0.07003	-0.2368	0.03765	-1.422	0.1551	RECxCHS_LP	1718	0.009844	0.06937	-0.1261	0.1458	0.1419	0.8872
7	rs73274223:22758696:T:C	22758696	C	0.3505	0.004396	0.01545	ADDxCHS_LP	1713	0.3929	0.1566	0.08592	0.6998	2.509	0.01221	DOMxCHS_LP	1713	0.3949	0.1591	0.08298	0.7068	2.481	0.01318	RECxCHS_LP	1713	NA	NA	NA	NA	NA	NA
7	rs73274230:22759894:A:G	22759894	G	0.3305	0.005495	0.01492	ADDxCHS_LP	1711	0.4976	0.1635	0.1772	0.818	3.044	0.00237	DOMxCHS_LP	1711	0.5002	0.166	0.1749	0.8255	3.014	0.002617	RECxCHS_LP	1711	NA	NA	NA	NA	NA	NA
7	rs73274235:22761652:C:A	22761652	A	0.3314	0.008791	0.01497	ADDxCHS_LP	1706	0.4805	0.1628	0.1615	0.7995	2.952	0.003197	DOMxCHS_LP	1706	0.4843	0.1652	0.1605	0.8082	2.931	0.003422	RECxCHS_LP	1706	NA	NA	NA	NA	NA	NA
7	rs73683966:22760011:C:G	22760011	G	0.004169	0.01593	0.2091	ADDxCHS_LP	1692	0.1382	0.05137	0.03749	0.2389	2.69	0.007222	DOMxCHS_LP	1692	0.1577	0.06477	0.03077	0.2847	2.435	0.01499	RECxCHS_LP	1692	0.2566	0.1323	-0.00274	0.5159	1.939	0.05264
7	rs73683967:22760125:T:G	22760125	G	0.006772	0.006593	0.216	ADDxCHS_LP	1709	0.1314	0.05081	0.03179	0.231	2.585	0.009807	DOMxCHS_LP	1709	0.1492	0.06385	0.02406	0.2744	2.337	0.01956	RECxCHS_LP	1709	0.2439	0.1309	-0.01269	0.5004	1.863	0.06263
7	rs73684321:22774590:A:G	22774590	G	0.03173	0.03571	0.1672	ADDxCHS_LP	1660	0.1099	0.05793	-0.003653	0.2234	1.897	0.05801	DOMxCHS_LP	1660	0.1288	0.06816	-0.004757	0.2624	1.89	0.05891	RECxCHS_LP	1660	0.1567	0.1739	-0.1842	0.4976	0.9011	0.3677
7	rs7458109:22757915:G:C	22757915	C	1	0.02582	0.03412	ADDxCHS_LP	1676	0.4842	0.14	0.2097	0.7586	3.457	0.0005593	DOMxCHS_LP	1676	0.5082	0.1421	0.2297	0.7867	3.577	0.0003576	RECxCHS_LP	1676	-0.7334	1.433	-3.542	2.075	-0.5119	0.6088
7	rs75045751:22773619:G:A	22773619	A	1	0.0005495	0.01045	ADDxCHS_LP	1719	-0.06668	0.2397	-0.5364	0.4031	-0.2782	0.7809	DOMxCHS_LP	1719	-0.06668	0.2397	-0.5364	0.4031	-0.2782	0.7809	RECxCHS_LP	1719	NA	NA	NA	NA	NA	NA
7	rs75897827:22759456:G:A	22759456	A	1	0.008242	0.01108	ADDxCHS_LP	1706	-0.2246	0.2129	-0.6419	0.1927	-1.055	0.2917	DOMxCHS_LP	1706	-0.2246	0.2129	-0.6419	0.1927	-1.055	0.2917	RECxCHS_LP	1706	NA	NA	NA	NA	NA	NA
7	rs77529569:22779095:T:C	22779095	C	0.1536	0.02473	0.07155	ADDxCHS_LP	1676	-0.01332	0.08786	-0.1855	0.1589	-0.1516	0.8795	DOMxCHS_LP	1676	-0.01748	0.09735	-0.2083	0.1733	-0.1796	0.8575	RECxCHS_LP	1676	0.05995	0.3553	-0.6363	0.7563	0.1688	0.866
7	rs7778629:22763822:T:A	22763822	A	0.3417	0.009341	0.01525	ADDxCHS_LP	1705	0.523	0.1658	0.198	0.848	3.154	0.001636	DOMxCHS_LP	1705	0.5266	0.1682	0.197	0.8562	3.131	0.001771	RECxCHS_LP	1705	NA	NA	NA	NA	NA	NA
7	rs7781534:22778592:A:C	22778592	A	0.434	0.02527	0.4146	ADDxCHS_LP	1676	-0.04843	0.04441	-0.1355	0.03861	-1.091	0.2756	DOMxCHS_LP	1676	-0.1038	0.06574	-0.2327	0.025	-1.58	0.1144	RECxCHS_LP	1676	-0.004057	0.07959	-0.1601	0.1519	-0.05098	0.9593
7	rs7784987:22761488:G:A	22761488	A	0.3313	0.008242	0.01496	ADDxCHS_LP	1707	0.482	0.1633	0.162	0.8021	2.952	0.0032	DOMxCHS_LP	1707	0.486	0.1658	0.1611	0.8109	2.931	0.003419	RECxCHS_LP	1707	NA	NA	NA	NA	NA	NA
7	rs7787893:22774437:A:G	22774437	A	0.2281	0.02143	0.434	ADDxCHS_LP	1683	-0.0302	0.04364	-0.1157	0.05533	-0.6921	0.489	DOMxCHS_LP	1683	-0.08372	0.06712	-0.2153	0.04783	-1.247	0.2124	RECxCHS_LP	1683	0.01588	0.07526	-0.1316	0.1634	0.211	0.8329
7	rs7791692:22780536:A:G	22780536	G	0.5866	0.004945	0.3156	ADDxCHS_LP	1712	0.05992	0.04689	-0.03198	0.1518	1.278	0.2015	DOMxCHS_LP	1712	0.0361	0.05982	-0.08114	0.1533	0.6036	0.5462	RECxCHS_LP	1712	0.2025	0.1101	-0.01327	0.4183	1.839	0.06602
7	rs7791815:22780606:A:G	22780606	G	0.625	0.002747	0.3157	ADDxCHS_LP	1716	0.05586	0.04701	-0.03628	0.148	1.188	0.2349	DOMxCHS_LP	1716	0.02975	0.05999	-0.08783	0.1473	0.4958	0.6201	RECxCHS_LP	1716	0.2016	0.1103	-0.01465	0.4178	1.827	0.06785
7	rs7801617:22758082:G:A	22758082	A	0.2742	0.002747	0.09449	ADDxCHS_LP	1715	-0.08463	0.06754	-0.217	0.04775	-1.253	0.2104	DOMxCHS_LP	1715	-0.09161	0.07124	-0.2312	0.04801	-1.286	0.1986	RECxCHS_LP	1715	-0.07779	0.3494	-0.7625	0.6069	-0.2227	0.8238
7	rs7802307:22766433:T:A	22766433	T	0.2389	0.04066	0.4218	ADDxCHS_LP	1649	-0.07795	0.04447	-0.1651	0.009198	-1.753	0.07977	DOMxCHS_LP	1649	-0.1308	0.06696	-0.2621	0.0003945	-1.954	0.05086	RECxCHS_LP	1649	-0.06251	0.07806	-0.2155	0.09049	-0.8007	0.4234
7	rs7805828:22758562:G:A	22758562	A	2.463e-05	0.004945	0.4139	ADDxCHS_LP	1712	0.06134	0.04069	-0.0184	0.1411	1.508	0.1318	DOMxCHS_LP	1712	0.08354	0.0607	-0.03543	0.2025	1.376	0.1689	RECxCHS_LP	1712	0.08901	0.07829	-0.06443	0.2425	1.137	0.2557
7	rs7808204:22775271:T:C	22775271	C	0.3234	0.01648	0.0148	ADDxCHS_LP	1690	0.4393	0.1639	0.118	0.7605	2.68	0.007429	DOMxCHS_LP	1690	0.4416	0.1665	0.1153	0.768	2.652	0.00807	RECxCHS_LP	1690	NA	NA	NA	NA	NA	NA

## Sheet: S2 Interaction with CHA onBSI18
CHR	SNP	BP	A1	HWE	MR	MAF	ADD								DOM								REC
							TEST	NMISS	BETA	SE	L95	U95	STAT	P	TEST	NMISS	BETA	SE	L95	U95	STAT	P	TEST	NMISS	BETA	SE	L95	U95	STAT	P
7	exm609179	22771039	A	1	0	0.01099	ADDxCHS_LP	1751	0.1188	0.2597	-0.3902	0.6278	0.4575	0.6474	DOMxCHS_LP	1751	0.1188	0.2597	-0.3902	0.6278	0.4575	0.6474	RECxCHS_LP	1751	NA	NA	NA	NA	NA	NA
7	rs10242595:22774231:G:A	22774231	A	0.7382	0.01319	0.3046	ADDxCHS_LP	1728	-0.01429	0.05805	-0.1281	0.09949	-0.2461	0.8056	DOMxCHS_LP	1728	-0.03569	0.07281	-0.1784	0.107	-0.4902	0.624	RECxCHS_LP	1728	0.05019	0.1412	-0.2266	0.327	0.3554	0.7223
7	rs10499563	22760488	G	0.008283	0.0005495	0.2155	ADDxCHS_LP	1750	0.1139	0.06087	-0.005414	0.2332	1.871	0.06151	DOMxCHS_LP	1750	0.148	0.07633	-0.001621	0.2976	1.939	0.0527	RECxCHS_LP	1750	0.1334	0.1569	-0.1741	0.4408	0.8501	0.3954
7	rs113055527:22763752:G:A	22763752	A	0.3216	0.00989	0.01471	ADDxCHS_LP	1734	0.3812	0.2048	-0.02022	0.7825	1.861	0.06288	DOMxCHS_LP	1734	0.3685	0.2078	-0.03886	0.7758	1.773	0.07641	RECxCHS_LP	1734	NA	NA	NA	NA	NA	NA
7	rs117814509:22773283:A:G	22773283	G	1	0.02033	0.02664	ADDxCHS_LP	1715	0.1792	0.1628	-0.1398	0.4982	1.101	0.2711	DOMxCHS_LP	1715	0.1714	0.1639	-0.1498	0.4927	1.046	0.2958	RECxCHS_LP	1715	NA	NA	NA	NA	NA	NA
7	rs11976793:22781274:C:T	22781274	T	0.01043	0.01044	0.1521	ADDxCHS_LP	1732	-0.04659	0.07106	-0.1859	0.09268	-0.6557	0.5121	DOMxCHS_LP	1732	-0.06211	0.08273	-0.2243	0.1	-0.7508	0.4529	RECxCHS_LP	1732	-0.008728	0.2211	-0.4421	0.4246	-0.03948	0.9685
7	rs11976818:22781321:C:T	22781321	T	0.625	0.001648	0.3156	ADDxCHS_LP	1749	-0.0197	0.05655	-0.1305	0.09114	-0.3484	0.7276	DOMxCHS_LP	1749	-0.05025	0.07214	-0.1916	0.09115	-0.6965	0.4862	RECxCHS_LP	1749	0.06204	0.1327	-0.198	0.3221	0.4677	0.6401
7	rs11981074:22781435:T:C	22781435	C	0.01356	0.009341	0.1525	ADDxCHS_LP	1734	-0.04914	0.07101	-0.1883	0.09005	-0.6919	0.4891	DOMxCHS_LP	1734	-0.06559	0.08267	-0.2276	0.09643	-0.7935	0.4276	RECxCHS_LP	1734	-0.007568	0.2211	-0.4409	0.4257	-0.03424	0.9727
7	rs12700386:22763009:C:G	22763009	G	0.09165	0.04066	0.1939	ADDxCHS_LP	1681	-0.104	0.06803	-0.2374	0.02932	-1.529	0.1265	DOMxCHS_LP	1681	-0.1054	0.07686	-0.256	0.04526	-1.371	0.1705	RECxCHS_LP	1681	-0.2932	0.2277	-0.7395	0.1532	-1.287	0.1981
7	rs12700390:22777129:G:T	22777129	G	0.4337	0.02582	0.4146	ADDxCHS_LP	1706	-0.0678	0.05369	-0.173	0.03743	-1.263	0.2068	DOMxCHS_LP	1706	-0.0368	0.07911	-0.1919	0.1182	-0.4652	0.6418	RECxCHS_LP	1706	-0.1633	0.09673	-0.3529	0.02629	-1.688	0.09156
7	rs12700391:22777327:C:A	22777327	C	0.4337	0.02582	0.4146	ADDxCHS_LP	1706	-0.0678	0.05369	-0.173	0.03743	-1.263	0.2068	DOMxCHS_LP	1706	-0.0368	0.07911	-0.1919	0.1182	-0.4652	0.6418	RECxCHS_LP	1706	-0.1633	0.09673	-0.3529	0.02629	-1.688	0.09156
7	rs13306433:22768914:G:A	22768914	A	1	0.0005495	0.01045	ADDxCHS_LP	1750	0.06578	0.2692	-0.4618	0.5934	0.2444	0.807	DOMxCHS_LP	1750	0.06578	0.2692	-0.4618	0.5934	0.2444	0.807	RECxCHS_LP	1750	NA	NA	NA	NA	NA	NA
7	rs13438415:22760002:C:A	22760002	A	0.06564	0.01319	0.07628	ADDxCHS_LP	1728	-0.07515	0.08946	-0.2505	0.1002	-0.8401	0.401	DOMxCHS_LP	1728	-0.06367	0.09332	-0.2466	0.1192	-0.6822	0.4952	RECxCHS_LP	1728	-0.6084	0.5335	-1.654	0.4373	-1.14	0.2543
7	rs140938756:22780605:C:T	22780605	T	1	0.02473	0.01211	ADDxCHS_LP	1710	0.2299	0.2585	-0.2767	0.7365	0.8894	0.3739	DOMxCHS_LP	1710	0.2299	0.2585	-0.2767	0.7365	0.8894	0.3739	RECxCHS_LP	1710	NA	NA	NA	NA	NA	NA
7	rs1474347:22768124:C:A	22768124	C	0.205	0.03571	0.4282	ADDxCHS_LP	1688	-0.06031	0.05358	-0.1653	0.04472	-1.125	0.2605	DOMxCHS_LP	1688	-0.03033	0.08091	-0.1889	0.1282	-0.3749	0.7078	RECxCHS_LP	1688	-0.1418	0.09368	-0.3254	0.04185	-1.513	0.1304
7	rs1474348:22767908:C:G	22767908	C	0.2054	0.03516	0.4282	ADDxCHS_LP	1689	-0.0603	0.05357	-0.1653	0.04469	-1.126	0.2605	DOMxCHS_LP	1689	-0.03025	0.08088	-0.1888	0.1283	-0.374	0.7085	RECxCHS_LP	1689	-0.1418	0.09365	-0.3254	0.04171	-1.515	0.1301
7	rs1524107:22768219:C:T	22768219	T	0.2401	0.01319	0.05401	ADDxCHS_LP	1727	0.1768	0.1218	-0.06188	0.4156	1.452	0.1467	DOMxCHS_LP	1727	0.1528	0.129	-0.1001	0.4057	1.184	0.2365	RECxCHS_LP	1727	1.026	0.6256	-0.2005	2.252	1.639	0.1013
7	rs1546762:22757503:C:T	22757503	C	0.01667	0.001099	0.4909	ADDxCHS_LP	1749	-0.04675	0.05138	-0.1475	0.05396	-0.9098	0.363	DOMxCHS_LP	1749	-0.03664	0.08387	-0.201	0.1277	-0.4369	0.6622	RECxCHS_LP	1749	-0.08651	0.08352	-0.2502	0.07719	-1.036	0.3004
7	rs1546763:22757843:G:A	22757843	G	0.01667	0.001099	0.4909	ADDxCHS_LP	1749	-0.04675	0.05138	-0.1475	0.05396	-0.9098	0.363	DOMxCHS_LP	1749	-0.03664	0.08387	-0.201	0.1277	-0.4369	0.6622	RECxCHS_LP	1749	-0.08651	0.08352	-0.2502	0.07719	-1.036	0.3004
7	rs1548216:22769773:G:C	22769773	C	0.3323	0.01209	0.01502	ADDxCHS_LP	1729	0.3461	0.2044	-0.05447	0.7467	1.693	0.09055	DOMxCHS_LP	1729	0.3326	0.2075	-0.07407	0.7392	1.603	0.1091	RECxCHS_LP	1729	NA	NA	NA	NA	NA	NA
7	rs1554606:22768707:T:G	22768707	T	0.123	0.03077	0.4453	ADDxCHS_LP	1697	-0.03397	0.05281	-0.1375	0.06954	-0.6432	0.5202	DOMxCHS_LP	1697	0.01496	0.08225	-0.1463	0.1762	0.1818	0.8557	RECxCHS_LP	1697	-0.1153	0.0896	-0.2909	0.06033	-1.287	0.1984
7	rs1581497:22779503:C:A	22779503	C	0.4347	0.02363	0.4162	ADDxCHS_LP	1710	-0.06434	0.05341	-0.169	0.04033	-1.205	0.2284	DOMxCHS_LP	1710	-0.03761	0.07912	-0.1927	0.1175	-0.4754	0.6346	RECxCHS_LP	1710	-0.1504	0.09579	-0.3382	0.03732	-1.57	0.1165
7	rs1800795:22766645:C:G	22766645	C	0.2402	0.04341	0.4285	ADDxCHS_LP	1674	-0.06454	0.05368	-0.1697	0.04067	-1.202	0.2294	DOMxCHS_LP	1674	-0.03029	0.08115	-0.1893	0.1288	-0.3733	0.709	RECxCHS_LP	1674	-0.1555	0.09384	-0.3394	0.02846	-1.657	0.09777
7	rs1800796:22766246:G:C	22766246	C	0.2441	0.01923	0.05462	ADDxCHS_LP	1716	0.1776	0.1219	-0.06123	0.4164	1.457	0.1452	DOMxCHS_LP	1716	0.1543	0.1291	-0.09866	0.4073	1.196	0.232	RECxCHS_LP	1716	1.017	0.6261	-0.2101	2.244	1.624	0.1045
7	rs1829927:22779918:G:A	22779918	G	0.434	0.02527	0.4146	ADDxCHS_LP	1707	-0.06758	0.05369	-0.1728	0.03765	-1.259	0.2083	DOMxCHS_LP	1707	-0.03596	0.07911	-0.191	0.1191	-0.4545	0.6495	RECxCHS_LP	1707	-0.1639	0.09673	-0.3535	0.02569	-1.694	0.09038
7	rs1880241:22759469:A:G	22759469	G	0.006962	0.01758	0.4849	ADDxCHS_LP	1720	0.0748	0.04855	-0.02036	0.17	1.541	0.1236	DOMxCHS_LP	1720	0.16	0.07633	0.01044	0.3097	2.097	0.03616	RECxCHS_LP	1720	0.03258	0.08613	-0.1362	0.2014	0.3782	0.7053
7	rs1880242:22759607:G:T	22759607	G	0.02103	0.008242	0.4917	ADDxCHS_LP	1736	-0.04706	0.05142	-0.1478	0.05372	-0.9152	0.3602	DOMxCHS_LP	1736	-0.04146	0.08402	-0.2061	0.1232	-0.4934	0.6218	RECxCHS_LP	1736	-0.0826	0.0834	-0.2461	0.08086	-0.9904	0.3221
7	rs1880243:22759655:C:A	22759655	A	0.03761	0.009341	0.198	ADDxCHS_LP	1734	-0.05492	0.0659	-0.1841	0.07423	-0.8335	0.4047	DOMxCHS_LP	1734	-0.06402	0.07564	-0.2123	0.08424	-0.8463	0.3975	RECxCHS_LP	1734	-0.1061	0.208	-0.5139	0.3016	-0.5101	0.61
7	rs1880244:22759730:C:T	22759730	T	0.3405	0.004945	0.01518	ADDxCHS_LP	1742	0.3904	0.1953	0.007513	0.7732	1.998	0.04583	DOMxCHS_LP	1742	0.3771	0.1984	-0.01181	0.766	1.9	0.05754	RECxCHS_LP	1742	NA	NA	NA	NA	NA	NA
7	rs1880245:22759731:A:T	22759731	T	0.3405	0.004945	0.01518	ADDxCHS_LP	1742	0.3904	0.1953	0.007513	0.7732	1.998	0.04583	DOMxCHS_LP	1742	0.3771	0.1984	-0.01181	0.766	1.9	0.05754	RECxCHS_LP	1742	NA	NA	NA	NA	NA	NA
7	rs2002792:22763845:C:G	22763845	G	0.006139	0.04945	0.4977	ADDxCHS_LP	1665	0.05476	0.05281	-0.04874	0.1583	1.037	0.2999	DOMxCHS_LP	1665	0.09368	0.08492	-0.07276	0.2601	1.103	0.2701	RECxCHS_LP	1665	0.05072	0.08709	-0.12	0.2214	0.5824	0.5604
7	rs2066992:22768249:G:T	22768249	T	0.2401	0.01319	0.05401	ADDxCHS_LP	1727	0.1768	0.1218	-0.06188	0.4156	1.452	0.1467	DOMxCHS_LP	1727	0.1528	0.129	-0.1001	0.4057	1.184	0.2365	RECxCHS_LP	1727	1.026	0.6256	-0.2005	2.252	1.639	0.1013
7	rs2069824:22765232:T:C	22765232	C	0.05793	0.01319	0.07489	ADDxCHS_LP	1729	-0.08639	0.09055	-0.2639	0.09108	-0.9541	0.3402	DOMxCHS_LP	1729	-0.07504	0.09453	-0.2603	0.1102	-0.7938	0.4274	RECxCHS_LP	1729	-0.6093	0.5351	-1.658	0.4394	-1.139	0.255
7	rs2069832:22767433:A:G	22767433	A	0.2041	0.03846	0.4263	ADDxCHS_LP	1681	-0.06624	0.05359	-0.1713	0.03878	-1.236	0.2166	DOMxCHS_LP	1681	-0.03536	0.08085	-0.1938	0.1231	-0.4373	0.662	RECxCHS_LP	1681	-0.1535	0.09374	-0.3372	0.03023	-1.637	0.1017
7	rs2069835:22767871:T:C	22767871	C	0.02426	0.01868	0.05627	ADDxCHS_LP	1720	-0.06208	0.09746	-0.2531	0.1289	-0.6369	0.5243	DOMxCHS_LP	1720	-0.05142	0.1017	-0.2507	0.1479	-0.5057	0.6132	RECxCHS_LP	1720	-0.5401	0.5796	-1.676	0.5959	-0.9319	0.3515
7	rs2069837:22768027:A:G	22768027	G	0.3077	0.02582	0.07558	ADDxCHS_LP	1704	-0.0006821	0.105	-0.2065	0.2052	-0.006494	0.9948	DOMxCHS_LP	1704	0.004835	0.1109	-0.2126	0.2223	0.04359	0.9652	RECxCHS_LP	1704	-0.3203	0.5968	-1.49	0.8493	-0.5368	0.5915
7	rs2069843:22769994:G:A	22769994	A	0.3317	0.00989	0.01498	ADDxCHS_LP	1733	0.3442	0.2047	-0.05702	0.7454	1.681	0.09286	DOMxCHS_LP	1733	0.3306	0.2078	-0.07667	0.7379	1.591	0.1118	RECxCHS_LP	1733	NA	NA	NA	NA	NA	NA
7	rs2069844:22770010:C:A	22770010	A	0.3323	0.01209	0.01502	ADDxCHS_LP	1729	0.3461	0.2044	-0.05447	0.7467	1.693	0.09055	DOMxCHS_LP	1729	0.3326	0.2075	-0.07407	0.7392	1.603	0.1091	RECxCHS_LP	1729	NA	NA	NA	NA	NA	NA
7	rs2069845:22770149:G:A	22770149	G	0.1358	0.02747	0.4455	ADDxCHS_LP	1703	-0.0342	0.05272	-0.1375	0.06913	-0.6488	0.5166	DOMxCHS_LP	1703	0.01617	0.0821	-0.1447	0.1771	0.197	0.8439	RECxCHS_LP	1703	-0.1174	0.08943	-0.2927	0.05787	-1.313	0.1894
7	rs2069849:22771156:C:T	22771156	T	0.3222	0.01209	0.01474	ADDxCHS_LP	1729	0.3206	0.2047	-0.08058	0.7218	1.566	0.1175	DOMxCHS_LP	1729	0.3086	0.2077	-0.09858	0.7157	1.485	0.1376	RECxCHS_LP	1729	NA	NA	NA	NA	NA	NA
7	rs2069852:22772260:G:A	22772260	A	1	0.03297	0.02983	ADDxCHS_LP	1695	0.1341	0.1556	-0.1709	0.439	0.8615	0.3891	DOMxCHS_LP	1695	0.1222	0.1635	-0.1983	0.4427	0.7473	0.455	RECxCHS_LP	1695	NA	NA	NA	NA	NA	NA
7	rs2140543:22778205:G:C	22778205	C	0.7827	0.001648	0.3068	ADDxCHS_LP	1749	-0.01904	0.05734	-0.1314	0.09334	-0.3321	0.7399	DOMxCHS_LP	1749	-0.04402	0.07214	-0.1854	0.09737	-0.6102	0.5418	RECxCHS_LP	1749	0.05339	0.1384	-0.2179	0.3246	0.3858	0.6997
7	rs2177473:22781145:G:A	22781145	A	0.8253	0.001099	0.3064	ADDxCHS_LP	1750	-0.01881	0.05733	-0.1312	0.09356	-0.3281	0.7429	DOMxCHS_LP	1750	-0.04347	0.07214	-0.1849	0.09791	-0.6027	0.5468	RECxCHS_LP	1750	0.05284	0.1384	-0.2184	0.3241	0.3818	0.7027
7	rs34328912:22771738:A:C	22771738	C	0.2524	0.02582	0.05556	ADDxCHS_LP	1704	0.1852	0.1225	-0.05493	0.4253	1.512	0.1308	DOMxCHS_LP	1704	0.1626	0.1299	-0.09193	0.4171	1.252	0.2107	RECxCHS_LP	1704	1.012	0.6247	-0.2128	2.236	1.619	0.1056
7	rs34880821:22775450:G:A	22775450	A	0.135	0.02253	0.256	ADDxCHS_LP	1713	0.06538	0.05931	-0.05086	0.1816	1.102	0.2704	DOMxCHS_LP	1713	0.08653	0.07336	-0.05726	0.2303	1.179	0.2384	RECxCHS_LP	1713	0.04918	0.1476	-0.2401	0.3385	0.3332	0.739
7	rs35436671:22775508:G:A	22775508	G	0.3779	0.03022	0.4161	ADDxCHS_LP	1698	-0.06813	0.05384	-0.1737	0.03738	-1.266	0.2058	DOMxCHS_LP	1698	-0.03786	0.07952	-0.1937	0.118	-0.4761	0.634	RECxCHS_LP	1698	-0.1615	0.09653	-0.3507	0.02768	-1.673	0.09447
7	rs35610689:22773820:A:G	22773820	G	0.1047	0.02747	0.2559	ADDxCHS_LP	1704	0.06069	0.05939	-0.05572	0.1771	1.022	0.307	DOMxCHS_LP	1704	0.07807	0.07353	-0.06606	0.2222	1.062	0.2885	RECxCHS_LP	1704	0.05422	0.1476	-0.235	0.3434	0.3674	0.7134
7	rs367801961:22771832:G:A	22771832	A	0.05561	0.02802	0.2739	ADDxCHS_LP	1703	0.05399	0.05747	-0.05865	0.1666	0.9395	0.3476	DOMxCHS_LP	1703	0.0714	0.0729	-0.0715	0.2143	0.9793	0.3276	RECxCHS_LP	1703	0.04765	0.1359	-0.2188	0.3141	0.3505	0.726
7	rs4719713:22758811:G:A	22758811	G	0.0188	0.003297	0.4912	ADDxCHS_LP	1745	-0.0491	0.05143	-0.1499	0.05171	-0.9546	0.3399	DOMxCHS_LP	1745	-0.04014	0.08396	-0.2047	0.1244	-0.478	0.6327	RECxCHS_LP	1745	-0.08927	0.08358	-0.2531	0.07455	-1.068	0.2856
7	rs4719714:22760713:A:T	22760713	T	0.008252	0.002747	0.2157	ADDxCHS_LP	1746	0.1137	0.06092	-0.005685	0.2331	1.867	0.06212	DOMxCHS_LP	1746	0.1478	0.07641	-0.001995	0.2975	1.934	0.05329	RECxCHS_LP	1746	0.1333	0.1569	-0.1742	0.4409	0.8499	0.3955
7	rs4722168:22779002:G:A	22779002	G	0.4047	0.02967	0.4151	ADDxCHS_LP	1699	-0.06638	0.05373	-0.1717	0.03893	-1.235	0.2168	DOMxCHS_LP	1699	-0.03318	0.0792	-0.1884	0.122	-0.4189	0.6753	RECxCHS_LP	1699	-0.1637	0.09676	-0.3534	0.02592	-1.692	0.09081
7	rs56728381:22756803:G:C	22756803	C	0.00935	0.008242	0.2133	ADDxCHS_LP	1737	0.1331	0.06127	0.01304	0.2532	2.173	0.02993	DOMxCHS_LP	1737	0.1692	0.0764	0.01945	0.319	2.215	0.02692	RECxCHS_LP	1737	0.1661	0.1596	-0.1467	0.4789	1.041	0.298
7	rs57394127:22778179:G:A	22778179	A	0.2584	0.002747	0.03196	ADDxCHS_LP	1747	-0.04148	0.1486	-0.3327	0.2497	-0.2792	0.7801	DOMxCHS_LP	1747	-0.04148	0.1486	-0.3327	0.2497	-0.2792	0.7801	RECxCHS_LP	1747	NA	NA	NA	NA	NA	NA
7	rs58788432:22777885:A:G	22777885	G	0.7827	0.002198	0.3067	ADDxCHS_LP	1748	-0.0191	0.05736	-0.1315	0.09332	-0.333	0.7392	DOMxCHS_LP	1748	-0.04415	0.07216	-0.1856	0.09729	-0.6118	0.5407	RECxCHS_LP	1748	0.05347	0.1384	-0.2178	0.3248	0.3863	0.6993
7	rs58911359:22771805:T:C	22771805	C	0.3122	0.01264	0.01447	ADDxCHS_LP	1728	0.3189	0.2057	-0.08419	0.7221	1.551	0.1212	DOMxCHS_LP	1728	0.3064	0.2089	-0.103	0.7158	1.467	0.1426	RECxCHS_LP	1728	NA	NA	NA	NA	NA	NA
7	rs60056354:22771833:A:T	22771833	T	0.05561	0.02802	0.2739	ADDxCHS_LP	1703	0.05399	0.05747	-0.05865	0.1666	0.9395	0.3476	DOMxCHS_LP	1703	0.0714	0.0729	-0.0715	0.2143	0.9793	0.3276	RECxCHS_LP	1703	0.04765	0.1359	-0.2188	0.3141	0.3505	0.726
7	rs62449494:22758035:A:G	22758035	G	4.625e-05	0.006044	0.4127	ADDxCHS_LP	1740	0.03244	0.04907	-0.06373	0.1286	0.6612	0.5086	DOMxCHS_LP	1740	0.07932	0.0731	-0.06396	0.2226	1.085	0.2781	RECxCHS_LP	1740	-0.009012	0.09412	-0.1935	0.1755	-0.09576	0.9237
7	rs62449495:22764338:G:A	22764338	A	0.1957	0.04615	0.1959	ADDxCHS_LP	1669	-0.09394	0.06839	-0.228	0.0401	-1.374	0.1697	DOMxCHS_LP	1669	-0.09185	0.07712	-0.243	0.05931	-1.191	0.2339	RECxCHS_LP	1669	-0.298	0.2299	-0.7485	0.1525	-1.296	0.195
7	rs62449497:22776747:T:C	22776747	C	0.003976	0.01813	0.06799	ADDxCHS_LP	1719	-0.06564	0.09858	-0.2589	0.1276	-0.6659	0.5056	DOMxCHS_LP	1719	-0.07049	0.1067	-0.2797	0.1387	-0.6605	0.509	RECxCHS_LP	1719	-0.09318	0.4409	-0.9574	0.771	-0.2113	0.8326
7	rs62449499:22781314:A:G	22781314	G	0.00875	0.01758	0.1488	ADDxCHS_LP	1720	-0.0591	0.07256	-0.2013	0.08312	-0.8144	0.4155	DOMxCHS_LP	1720	-0.06332	0.084	-0.228	0.1013	-0.7538	0.4511	RECxCHS_LP	1720	-0.117	0.2301	-0.568	0.3339	-0.5086	0.6111
7	rs6461662	22757089	G	0.01482	0	0.4918	ADDxCHS_LP	1751	-0.04551	0.05134	-0.1461	0.05512	-0.8863	0.3756	DOMxCHS_LP	1751	-0.03648	0.08384	-0.2008	0.1278	-0.4351	0.6635	RECxCHS_LP	1751	-0.08333	0.08343	-0.2468	0.08018	-0.9989	0.318
7	rs66543531:22778368:A:T	22778368	T	0.1355	0.01648	0.2553	ADDxCHS_LP	1724	0.06399	0.05898	-0.05162	0.1796	1.085	0.2781	DOMxCHS_LP	1724	0.08355	0.07284	-0.05921	0.2263	1.147	0.2515	RECxCHS_LP	1724	0.05211	0.1473	-0.2366	0.3408	0.3538	0.7236
7	rs6954667:22780322:C:A	22780322	A	0.2833	0.02527	0.274	ADDxCHS_LP	1708	0.08589	0.05893	-0.02961	0.2014	1.457	0.1452	DOMxCHS_LP	1708	0.1103	0.0732	-0.03318	0.2538	1.507	0.1321	RECxCHS_LP	1708	0.07997	0.1431	-0.2005	0.3604	0.5589	0.5763
7	rs6963444:22757155:A:G	22757155	G	0.3842	0.01429	0.01644	ADDxCHS_LP	1725	0.3341	0.19	-0.03832	0.7065	1.758	0.07887	DOMxCHS_LP	1725	0.3236	0.193	-0.05473	0.702	1.676	0.09383	RECxCHS_LP	1725	NA	NA	NA	NA	NA	NA
7	rs6963591:22757270:A:C	22757270	A	0.01276	0.003846	0.4912	ADDxCHS_LP	1744	-0.04474	0.05143	-0.1455	0.05605	-0.87	0.3844	DOMxCHS_LP	1744	-0.03427	0.08396	-0.1988	0.1303	-0.4081	0.6832	RECxCHS_LP	1744	-0.08358	0.08359	-0.2474	0.08025	-0.9999	0.3175
7	rs6963866:22757341:C:T	22757341	C	0.0168	0.001099	0.4917	ADDxCHS_LP	1749	-0.04784	0.05139	-0.1486	0.05288	-0.931	0.352	DOMxCHS_LP	1749	-0.039	0.08391	-0.2035	0.1255	-0.4648	0.6421	RECxCHS_LP	1749	-0.08695	0.08349	-0.2506	0.07667	-1.042	0.2978
7	rs73274223:22758696:T:C	22758696	C	0.3505	0.004396	0.01545	ADDxCHS_LP	1743	0.3719	0.1912	-0.00292	0.7467	1.945	0.05197	DOMxCHS_LP	1743	0.3586	0.1943	-0.02229	0.7395	1.845	0.06517	RECxCHS_LP	1743	NA	NA	NA	NA	NA	NA
7	rs73274230:22759894:A:G	22759894	G	0.3305	0.005495	0.01492	ADDxCHS_LP	1741	0.4018	0.1999	0.009973	0.7936	2.01	0.0446	DOMxCHS_LP	1741	0.3884	0.203	-0.009351	0.7862	1.914	0.0558	RECxCHS_LP	1741	NA	NA	NA	NA	NA	NA
7	rs73274235:22761652:C:A	22761652	A	0.3314	0.008791	0.01497	ADDxCHS_LP	1736	0.3623	0.1997	-0.02903	0.7537	1.815	0.06976	DOMxCHS_LP	1736	0.3496	0.2027	-0.04769	0.747	1.725	0.08476	RECxCHS_LP	1736	NA	NA	NA	NA	NA	NA
7	rs73683966:22760011:C:G	22760011	G	0.004169	0.01593	0.2091	ADDxCHS_LP	1722	0.09396	0.0615	-0.02657	0.2145	1.528	0.1267	DOMxCHS_LP	1722	0.1136	0.07735	-0.03797	0.2652	1.469	0.142	RECxCHS_LP	1722	0.1505	0.1584	-0.16	0.461	0.95	0.3422
7	rs73683967:22760125:T:G	22760125	G	0.006772	0.006593	0.216	ADDxCHS_LP	1739	0.1051	0.06091	-0.01433	0.2244	1.725	0.08476	DOMxCHS_LP	1739	0.1339	0.07638	-0.01577	0.2836	1.754	0.07969	RECxCHS_LP	1739	0.1334	0.1569	-0.1742	0.441	0.8499	0.3955
7	rs73684321:22774590:A:G	22774590	G	0.03173	0.03571	0.1672	ADDxCHS_LP	1691	-0.03334	0.06977	-0.1701	0.1034	-0.4778	0.6328	DOMxCHS_LP	1691	-0.03975	0.08175	-0.2	0.1205	-0.4862	0.6269	RECxCHS_LP	1691	-0.03293	0.2115	-0.4474	0.3815	-0.1557	0.8763
7	rs7458109:22757915:G:C	22757915	C	1	0.02582	0.03412	ADDxCHS_LP	1707	0.3435	0.1634	0.02321	0.6637	2.102	0.0357	DOMxCHS_LP	1707	0.3626	0.1656	0.03807	0.6871	2.19	0.02867	RECxCHS_LP	1707	-0.988	1.745	-4.408	2.432	-0.5663	0.5713
7	rs75045751:22773619:G:A	22773619	A	1	0.0005495	0.01045	ADDxCHS_LP	1750	0.06578	0.2692	-0.4618	0.5934	0.2444	0.807	DOMxCHS_LP	1750	0.06578	0.2692	-0.4618	0.5934	0.2444	0.807	RECxCHS_LP	1750	NA	NA	NA	NA	NA	NA
7	rs75897827:22759456:G:A	22759456	A	1	0.008242	0.01108	ADDxCHS_LP	1738	0.05431	0.2588	-0.453	0.5616	0.2098	0.8338	DOMxCHS_LP	1738	0.05431	0.2588	-0.453	0.5616	0.2098	0.8338	RECxCHS_LP	1738	NA	NA	NA	NA	NA	NA
7	rs77529569:22779095:T:C	22779095	C	0.1536	0.02473	0.07155	ADDxCHS_LP	1707	0.08143	0.105	-0.1245	0.2873	0.7751	0.4384	DOMxCHS_LP	1707	0.07143	0.1162	-0.1563	0.2992	0.6148	0.5388	RECxCHS_LP	1707	0.3791	0.4198	-0.4438	1.202	0.9029	0.3667
7	rs7778629:22763822:T:A	22763822	A	0.3417	0.009341	0.01525	ADDxCHS_LP	1735	0.3619	0.2035	-0.03694	0.7607	1.778	0.07551	DOMxCHS_LP	1735	0.3503	0.2064	-0.05431	0.7549	1.697	0.0899	RECxCHS_LP	1735	NA	NA	NA	NA	NA	NA
7	rs7781534:22778592:A:C	22778592	A	0.434	0.02527	0.4146	ADDxCHS_LP	1707	-0.06758	0.05369	-0.1728	0.03765	-1.259	0.2083	DOMxCHS_LP	1707	-0.03596	0.07911	-0.191	0.1191	-0.4545	0.6495	RECxCHS_LP	1707	-0.1639	0.09673	-0.3535	0.02569	-1.694	0.09038
7	rs7784987:22761488:G:A	22761488	A	0.3313	0.008242	0.01496	ADDxCHS_LP	1737	0.3623	0.1996	-0.02898	0.7535	1.815	0.06973	DOMxCHS_LP	1737	0.3496	0.2027	-0.04764	0.7468	1.725	0.08473	RECxCHS_LP	1737	NA	NA	NA	NA	NA	NA
7	rs7787893:22774437:A:G	22774437	A	0.2281	0.02143	0.434	ADDxCHS_LP	1714	-0.03622	0.05261	-0.1393	0.06689	-0.6885	0.4913	DOMxCHS_LP	1714	-0.0009095	0.08042	-0.1585	0.1567	-0.01131	0.991	RECxCHS_LP	1714	-0.1076	0.09124	-0.2864	0.07126	-1.179	0.2386
7	rs7791692:22780536:A:G	22780536	G	0.5866	0.004945	0.3156	ADDxCHS_LP	1743	-0.01693	0.05659	-0.1278	0.09399	-0.2991	0.7649	DOMxCHS_LP	1743	-0.04502	0.07218	-0.1865	0.09645	-0.6237	0.5329	RECxCHS_LP	1743	0.0594	0.1328	-0.2009	0.3197	0.4473	0.6547
7	rs7791815:22780606:A:G	22780606	G	0.625	0.002747	0.3157	ADDxCHS_LP	1747	-0.0201	0.05657	-0.131	0.09078	-0.3552	0.7225	DOMxCHS_LP	1747	-0.05112	0.07217	-0.1926	0.09034	-0.7082	0.4789	RECxCHS_LP	1747	0.06263	0.1327	-0.1974	0.3227	0.472	0.637
7	rs7801617:22758082:G:A	22758082	A	0.2742	0.002747	0.09449	ADDxCHS_LP	1746	0.01371	0.08174	-0.1465	0.1739	0.1678	0.8668	DOMxCHS_LP	1746	0.01827	0.0862	-0.1507	0.1872	0.2119	0.8322	RECxCHS_LP	1746	-0.1564	0.4258	-0.9909	0.6782	-0.3672	0.7135
7	rs7802307:22766433:T:A	22766433	T	0.2389	0.04066	0.4218	ADDxCHS_LP	1679	-0.07088	0.05367	-0.1761	0.03431	-1.321	0.1868	DOMxCHS_LP	1679	-0.04652	0.08038	-0.2041	0.111	-0.5788	0.5628	RECxCHS_LP	1679	-0.1541	0.09469	-0.3397	0.03145	-1.628	0.1038
7	rs7805828:22758562:G:A	22758562	A	2.463e-05	0.004945	0.4139	ADDxCHS_LP	1742	0.04067	0.04885	-0.05508	0.1364	0.8325	0.4053	DOMxCHS_LP	1742	0.08915	0.07295	-0.05383	0.2321	1.222	0.2218	RECxCHS_LP	1742	0.005335	0.0935	-0.1779	0.1886	0.05706	0.9545
7	rs7808204:22775271:T:C	22775271	C	0.3234	0.01648	0.0148	ADDxCHS_LP	1721	0.2643	0.2008	-0.1293	0.6579	1.316	0.1884	DOMxCHS_LP	1721	0.2515	0.204	-0.1484	0.6514	1.233	0.2179	RECxCHS_LP	1721	NA	NA	NA	NA	NA	NA

## Sheet: S2 Interaction with CHA onBSI21
CHR	SNP	BP	A1	HWE	MR	MAF	ADD								DOM								REC
							TEST	NMISS	BETA	SE	L95	U95	STAT	P	TEST	NMISS	BETA	SE	L95	U95	STAT	P	TEST	NMISS	BETA	SE	L95	U95	STAT	P
7	exm609179	22771039	A	1	0	0.01099	ADDxCHS_LP	1749	0.1113	0.2151	-0.3104	0.5329	0.5172	0.6051	DOMxCHS_LP	1749	0.1113	0.2151	-0.3104	0.5329	0.5172	0.6051	RECxCHS_LP	1749	NA	NA	NA	NA	NA	NA
7	rs10242595:22774231:G:A	22774231	A	0.7382	0.01319	0.3046	ADDxCHS_LP	1726	0.09982	0.04819	0.00537	0.1943	2.071	0.03847	DOMxCHS_LP	1726	0.06021	0.06057	-0.0585	0.1789	0.9941	0.3203	RECxCHS_LP	1726	0.3594	0.1169	0.1303	0.5885	3.075	0.002138
7	rs10499563	22760488	G	0.008283	0.0005495	0.2155	ADDxCHS_LP	1748	0.162	0.05039	0.0632	0.2607	3.214	0.001332	DOMxCHS_LP	1748	0.2129	0.06325	0.08895	0.3369	3.366	0.0007785	RECxCHS_LP	1748	0.1802	0.1298	-0.0743	0.4347	1.388	0.1654
7	rs113055527:22763752:G:A	22763752	A	0.3216	0.00989	0.01471	ADDxCHS_LP	1732	0.1532	0.1701	-0.1803	0.4867	0.9003	0.3681	DOMxCHS_LP	1732	0.1572	0.1728	-0.1814	0.4959	0.91	0.3629	RECxCHS_LP	1732	NA	NA	NA	NA	NA	NA
7	rs117814509:22773283:A:G	22773283	G	1	0.02033	0.02664	ADDxCHS_LP	1713	0.06738	0.1381	-0.2033	0.338	0.488	0.6256	DOMxCHS_LP	1713	0.06708	0.139	-0.2054	0.3396	0.4825	0.6295	RECxCHS_LP	1713	NA	NA	NA	NA	NA	NA
7	rs11976793:22781274:C:T	22781274	T	0.01043	0.01044	0.1521	ADDxCHS_LP	1730	0.1245	0.05918	0.008474	0.2404	2.103	0.0356	DOMxCHS_LP	1730	0.08446	0.06901	-0.0508	0.2197	1.224	0.2212	RECxCHS_LP	1730	0.5884	0.1833	0.2291	0.9477	3.21	0.001353
7	rs11976818:22781321:C:T	22781321	T	0.625	0.001648	0.3156	ADDxCHS_LP	1747	0.0912	0.04686	-0.0006452	0.183	1.946	0.05179	DOMxCHS_LP	1747	0.05854	0.0599	-0.05886	0.1759	0.9773	0.3286	RECxCHS_LP	1747	0.3008	0.1097	0.08588	0.5158	2.743	0.00615
7	rs11981074:22781435:T:C	22781435	C	0.01356	0.009341	0.1525	ADDxCHS_LP	1732	0.1232	0.05913	0.007315	0.2391	2.084	0.03734	DOMxCHS_LP	1732	0.08274	0.06895	-0.05239	0.2179	1.2	0.2303	RECxCHS_LP	1732	0.5889	0.1833	0.2297	0.948	3.213	0.001336
7	rs12700386:22763009:C:G	22763009	G	0.09165	0.04066	0.1939	ADDxCHS_LP	1679	-0.0858	0.05621	-0.196	0.02438	-1.526	0.1271	DOMxCHS_LP	1679	-0.1066	0.06352	-0.2311	0.01787	-1.679	0.0934	RECxCHS_LP	1679	-0.06972	0.1878	-0.4378	0.2984	-0.3712	0.7105
7	rs12700390:22777129:G:T	22777129	G	0.4337	0.02582	0.4146	ADDxCHS_LP	1704	-0.1312	0.04409	-0.2176	-0.04475	-2.975	0.002973	DOMxCHS_LP	1704	-0.1377	0.0651	-0.2653	-0.01008	-2.115	0.03459	RECxCHS_LP	1704	-0.2206	0.07952	-0.3764	-0.06471	-2.774	0.005603
7	rs12700391:22777327:C:A	22777327	C	0.4337	0.02582	0.4146	ADDxCHS_LP	1704	-0.1312	0.04409	-0.2176	-0.04475	-2.975	0.002973	DOMxCHS_LP	1704	-0.1377	0.0651	-0.2653	-0.01008	-2.115	0.03459	RECxCHS_LP	1704	-0.2206	0.07952	-0.3764	-0.06471	-2.774	0.005603
7	rs13306433:22768914:G:A	22768914	A	1	0.0005495	0.01045	ADDxCHS_LP	1748	0.1333	0.223	-0.3037	0.5703	0.598	0.5499	DOMxCHS_LP	1748	0.1333	0.223	-0.3037	0.5703	0.598	0.5499	RECxCHS_LP	1748	NA	NA	NA	NA	NA	NA
7	rs13438415:22760002:C:A	22760002	A	0.06564	0.01319	0.07628	ADDxCHS_LP	1726	0.0405	0.07387	-0.1043	0.1853	0.5483	0.5836	DOMxCHS_LP	1726	0.049	0.07704	-0.102	0.2	0.6361	0.5248	RECxCHS_LP	1726	-0.183	0.4404	-1.046	0.6802	-0.4155	0.6778
7	rs140938756:22780605:C:T	22780605	T	1	0.02473	0.01211	ADDxCHS_LP	1708	0.02903	0.214	-0.3904	0.4485	0.1357	0.8921	DOMxCHS_LP	1708	0.02903	0.214	-0.3904	0.4485	0.1357	0.8921	RECxCHS_LP	1708	NA	NA	NA	NA	NA	NA
7	rs1474347:22768124:C:A	22768124	C	0.205	0.03571	0.4282	ADDxCHS_LP	1686	-0.1517	0.04371	-0.2373	-0.06598	-3.469	0.0005349	DOMxCHS_LP	1686	-0.1505	0.0662	-0.2802	-0.02071	-2.273	0.02316	RECxCHS_LP	1686	-0.2628	0.0765	-0.4127	-0.1128	-3.435	0.0006068
7	rs1474348:22767908:C:G	22767908	C	0.2054	0.03516	0.4282	ADDxCHS_LP	1687	-0.1516	0.0437	-0.2373	-0.06599	-3.47	0.0005336	DOMxCHS_LP	1687	-0.1503	0.06618	-0.28	-0.02061	-2.271	0.02325	RECxCHS_LP	1687	-0.2629	0.07647	-0.4127	-0.113	-3.437	0.0006015
7	rs1524107:22768219:C:T	22768219	T	0.2401	0.01319	0.05401	ADDxCHS_LP	1725	0.1652	0.1024	-0.0355	0.3659	1.613	0.1069	DOMxCHS_LP	1725	0.1405	0.1087	-0.07243	0.3535	1.293	0.1961	RECxCHS_LP	1725	1.092	0.5203	0.07257	2.112	2.099	0.03592
7	rs1546762:22757503:C:T	22757503	C	0.01667	0.001099	0.4909	ADDxCHS_LP	1747	-0.09189	0.04265	-0.1755	-0.008289	-2.154	0.03135	DOMxCHS_LP	1747	-0.1128	0.06963	-0.2492	0.02369	-1.62	0.1055	RECxCHS_LP	1747	-0.131	0.06934	-0.2669	0.004936	-1.889	0.05909
7	rs1546763:22757843:G:A	22757843	G	0.01667	0.001099	0.4909	ADDxCHS_LP	1747	-0.09189	0.04265	-0.1755	-0.008289	-2.154	0.03135	DOMxCHS_LP	1747	-0.1128	0.06963	-0.2492	0.02369	-1.62	0.1055	RECxCHS_LP	1747	-0.131	0.06934	-0.2669	0.004936	-1.889	0.05909
7	rs1548216:22769773:G:C	22769773	C	0.3323	0.01209	0.01502	ADDxCHS_LP	1727	0.1542	0.1697	-0.1783	0.4868	0.909	0.3635	DOMxCHS_LP	1727	0.1593	0.1724	-0.1786	0.4971	0.9239	0.3557	RECxCHS_LP	1727	NA	NA	NA	NA	NA	NA
7	rs1554606:22768707:T:G	22768707	T	0.123	0.03077	0.4453	ADDxCHS_LP	1695	-0.1492	0.04319	-0.2339	-0.06457	-3.455	0.0005636	DOMxCHS_LP	1695	-0.1333	0.06746	-0.2655	-0.001086	-1.976	0.04831	RECxCHS_LP	1695	-0.272	0.07331	-0.4157	-0.1283	-3.709	0.0002144
7	rs1581497:22779503:C:A	22779503	C	0.4347	0.02363	0.4162	ADDxCHS_LP	1708	-0.1314	0.04386	-0.2174	-0.04548	-2.997	0.002768	DOMxCHS_LP	1708	-0.1377	0.06512	-0.2654	-0.01011	-2.115	0.03456	RECxCHS_LP	1708	-0.2217	0.07875	-0.3761	-0.06739	-2.816	0.004923
7	rs1800795:22766645:C:G	22766645	C	0.2402	0.04341	0.4285	ADDxCHS_LP	1672	-0.1519	0.04397	-0.2381	-0.06572	-3.454	0.0005651	DOMxCHS_LP	1672	-0.1485	0.06667	-0.2792	-0.01786	-2.228	0.02602	RECxCHS_LP	1672	-0.2667	0.07695	-0.4175	-0.1159	-3.466	0.0005415
7	rs1800796:22766246:G:C	22766246	C	0.2441	0.01923	0.05462	ADDxCHS_LP	1714	0.1647	0.1024	-0.03594	0.3653	1.609	0.1078	DOMxCHS_LP	1714	0.1403	0.1086	-0.07255	0.3532	1.292	0.1965	RECxCHS_LP	1714	1.086	0.5202	0.06621	2.106	2.087	0.03702
7	rs1829927:22779918:G:A	22779918	G	0.434	0.02527	0.4146	ADDxCHS_LP	1705	-0.1308	0.04413	-0.2173	-0.04433	-2.965	0.003073	DOMxCHS_LP	1705	-0.1364	0.06515	-0.2641	-0.00867	-2.093	0.03649	RECxCHS_LP	1705	-0.2215	0.07958	-0.3775	-0.06552	-2.783	0.005441
7	rs1880241:22759469:A:G	22759469	G	0.006962	0.01758	0.4849	ADDxCHS_LP	1717	0.09173	0.04061	0.01213	0.1713	2.259	0.02402	DOMxCHS_LP	1717	0.1448	0.06384	0.01965	0.2699	2.268	0.02347	RECxCHS_LP	1717	0.1047	0.07215	-0.03673	0.2461	1.451	0.147
7	rs1880242:22759607:G:T	22759607	G	0.02103	0.008242	0.4917	ADDxCHS_LP	1734	-0.0985	0.04272	-0.1822	-0.01477	-2.306	0.02125	DOMxCHS_LP	1734	-0.1261	0.06982	-0.263	0.01074	-1.806	0.07106	RECxCHS_LP	1734	-0.135	0.06931	-0.2708	0.0008878	-1.947	0.05168
7	rs1880243:22759655:C:A	22759655	A	0.03761	0.009341	0.198	ADDxCHS_LP	1732	-0.05837	0.05499	-0.1662	0.04942	-1.061	0.2887	DOMxCHS_LP	1732	-0.09376	0.06317	-0.2176	0.03006	-1.484	0.138	RECxCHS_LP	1732	0.08925	0.1731	-0.25	0.4285	0.5156	0.6062
7	rs1880244:22759730:C:T	22759730	T	0.3405	0.004945	0.01518	ADDxCHS_LP	1740	0.209	0.1625	-0.1095	0.5276	1.286	0.1986	DOMxCHS_LP	1740	0.213	0.1652	-0.1108	0.5368	1.289	0.1975	RECxCHS_LP	1740	NA	NA	NA	NA	NA	NA
7	rs1880245:22759731:A:T	22759731	T	0.3405	0.004945	0.01518	ADDxCHS_LP	1740	0.209	0.1625	-0.1095	0.5276	1.286	0.1986	DOMxCHS_LP	1740	0.213	0.1652	-0.1108	0.5368	1.289	0.1975	RECxCHS_LP	1740	NA	NA	NA	NA	NA	NA
7	rs2002792:22763845:C:G	22763845	G	0.006139	0.04945	0.4977	ADDxCHS_LP	1663	0.1072	0.04366	0.02158	0.1927	2.454	0.01422	DOMxCHS_LP	1663	0.1521	0.07038	0.01412	0.29	2.161	0.03087	RECxCHS_LP	1663	0.1332	0.07198	-0.007857	0.2743	1.851	0.06437
7	rs2066992:22768249:G:T	22768249	T	0.2401	0.01319	0.05401	ADDxCHS_LP	1725	0.1652	0.1024	-0.0355	0.3659	1.613	0.1069	DOMxCHS_LP	1725	0.1405	0.1087	-0.07243	0.3535	1.293	0.1961	RECxCHS_LP	1725	1.092	0.5203	0.07257	2.112	2.099	0.03592
7	rs2069824:22765232:T:C	22765232	C	0.05793	0.01319	0.07489	ADDxCHS_LP	1727	0.05303	0.07491	-0.09379	0.1998	0.7079	0.4791	DOMxCHS_LP	1727	0.06322	0.07818	-0.09	0.2165	0.8087	0.4188	RECxCHS_LP	1727	-0.1873	0.4425	-1.055	0.68	-0.4233	0.6722
7	rs2069832:22767433:A:G	22767433	A	0.2041	0.03846	0.4263	ADDxCHS_LP	1679	-0.151	0.04382	-0.2369	-0.06515	-3.447	0.0005818	DOMxCHS_LP	1679	-0.1496	0.06632	-0.2796	-0.01959	-2.255	0.02424	RECxCHS_LP	1679	-0.2621	0.07674	-0.4125	-0.1117	-3.416	0.0006517
7	rs2069835:22767871:T:C	22767871	C	0.02426	0.01868	0.05627	ADDxCHS_LP	1718	0.08497	0.08106	-0.0739	0.2438	1.048	0.2946	DOMxCHS_LP	1718	0.0973	0.08457	-0.06845	0.2631	1.151	0.2501	RECxCHS_LP	1718	-0.1459	0.4822	-1.091	0.7991	-0.3027	0.7622
7	rs2069837:22768027:A:G	22768027	G	0.3077	0.02582	0.07558	ADDxCHS_LP	1702	0.214	0.08738	0.04271	0.3852	2.449	0.01444	DOMxCHS_LP	1702	0.2045	0.09236	0.02346	0.3855	2.214	0.02696	RECxCHS_LP	1702	0.9612	0.4931	-0.00528	1.928	1.949	0.05143
7	rs2069843:22769994:G:A	22769994	A	0.3317	0.00989	0.01498	ADDxCHS_LP	1731	0.1564	0.1697	-0.1762	0.4891	0.9219	0.3567	DOMxCHS_LP	1731	0.1615	0.1724	-0.1764	0.4993	0.9366	0.3491	RECxCHS_LP	1731	NA	NA	NA	NA	NA	NA
7	rs2069844:22770010:C:A	22770010	A	0.3323	0.01209	0.01502	ADDxCHS_LP	1727	0.1542	0.1697	-0.1783	0.4868	0.909	0.3635	DOMxCHS_LP	1727	0.1593	0.1724	-0.1786	0.4971	0.9239	0.3557	RECxCHS_LP	1727	NA	NA	NA	NA	NA	NA
7	rs2069845:22770149:G:A	22770149	G	0.1358	0.02747	0.4455	ADDxCHS_LP	1701	-0.1492	0.04309	-0.2337	-0.06476	-3.463	0.0005479	DOMxCHS_LP	1701	-0.1328	0.06732	-0.2648	-0.000907	-1.973	0.04861	RECxCHS_LP	1701	-0.2725	0.07315	-0.4159	-0.1291	-3.725	0.0002016
7	rs2069849:22771156:C:T	22771156	T	0.3222	0.01209	0.01474	ADDxCHS_LP	1727	0.1624	0.17	-0.1708	0.4957	0.9553	0.3396	DOMxCHS_LP	1727	0.1669	0.1727	-0.1716	0.5053	0.9664	0.334	RECxCHS_LP	1727	NA	NA	NA	NA	NA	NA
7	rs2069852:22772260:G:A	22772260	A	1	0.03297	0.02983	ADDxCHS_LP	1693	0.2498	0.131	-0.007013	0.5066	1.906	0.05676	DOMxCHS_LP	1693	0.223	0.1381	-0.04764	0.4937	1.615	0.1065	RECxCHS_LP	1693	NA	NA	NA	NA	NA	NA
7	rs2140543:22778205:G:C	22778205	C	0.7827	0.001648	0.3068	ADDxCHS_LP	1747	0.08979	0.04752	-0.003344	0.1829	1.89	0.05898	DOMxCHS_LP	1747	0.05115	0.0599	-0.06625	0.1686	0.854	0.3932	RECxCHS_LP	1747	0.3305	0.1144	0.1064	0.5547	2.89	0.0039
7	rs2177473:22781145:G:A	22781145	A	0.8253	0.001099	0.3064	ADDxCHS_LP	1748	0.08937	0.04751	-0.003752	0.1825	1.881	0.06014	DOMxCHS_LP	1748	0.05061	0.05989	-0.06678	0.168	0.845	0.3983	RECxCHS_LP	1748	0.3302	0.1144	0.106	0.5543	2.887	0.003942
7	rs34328912:22771738:A:C	22771738	C	0.2524	0.02582	0.05556	ADDxCHS_LP	1702	0.1623	0.1024	-0.03834	0.3629	1.585	0.1131	DOMxCHS_LP	1702	0.1363	0.1087	-0.07671	0.3494	1.254	0.2099	RECxCHS_LP	1702	1.087	0.5162	0.07486	2.098	2.105	0.03544
7	rs34880821:22775450:G:A	22775450	A	0.135	0.02253	0.256	ADDxCHS_LP	1711	0.08006	0.049	-0.01599	0.1761	1.634	0.1025	DOMxCHS_LP	1711	0.09807	0.06067	-0.02083	0.217	1.617	0.1061	RECxCHS_LP	1711	0.1046	0.1218	-0.1341	0.3432	0.8589	0.3905
7	rs35436671:22775508:G:A	22775508	G	0.3779	0.03022	0.4161	ADDxCHS_LP	1696	-0.1347	0.04415	-0.2212	-0.04813	-3.05	0.002323	DOMxCHS_LP	1696	-0.1395	0.06536	-0.2676	-0.01138	-2.134	0.03298	RECxCHS_LP	1696	-0.2278	0.07925	-0.3831	-0.07247	-2.874	0.004098
7	rs35610689:22773820:A:G	22773820	G	0.1047	0.02747	0.2559	ADDxCHS_LP	1702	0.0791	0.04914	-0.01721	0.1754	1.61	0.1076	DOMxCHS_LP	1702	0.09733	0.06089	-0.02201	0.2167	1.598	0.1101	RECxCHS_LP	1702	0.1023	0.1219	-0.1366	0.3412	0.8392	0.4015
7	rs367801961:22771832:G:A	22771832	A	0.05561	0.02802	0.2739	ADDxCHS_LP	1701	0.06416	0.04777	-0.02947	0.1578	1.343	0.1794	DOMxCHS_LP	1701	0.09182	0.06065	-0.02706	0.2107	1.514	0.1303	RECxCHS_LP	1701	0.0481	0.1128	-0.1729	0.2692	0.4265	0.6698
7	rs4719713:22758811:G:A	22758811	G	0.0188	0.003297	0.4912	ADDxCHS_LP	1743	-0.09266	0.04271	-0.1764	-0.008945	-2.169	0.03019	DOMxCHS_LP	1743	-0.1142	0.06974	-0.2509	0.02247	-1.638	0.1017	RECxCHS_LP	1743	-0.1316	0.06942	-0.2676	0.004513	-1.895	0.05826
7	rs4719714:22760713:A:T	22760713	T	0.008252	0.002747	0.2157	ADDxCHS_LP	1744	0.1637	0.05046	0.06476	0.2626	3.243	0.001204	DOMxCHS_LP	1744	0.2155	0.06336	0.09132	0.3397	3.401	0.0006856	RECxCHS_LP	1744	0.1809	0.13	-0.07382	0.4356	1.392	0.1641
7	rs4722168:22779002:G:A	22779002	G	0.4047	0.02967	0.4151	ADDxCHS_LP	1697	-0.1299	0.04419	-0.2165	-0.04329	-2.94	0.003332	DOMxCHS_LP	1697	-0.1338	0.06528	-0.2617	-0.00585	-2.05	0.04056	RECxCHS_LP	1697	-0.2222	0.07966	-0.3783	-0.06606	-2.789	0.005341
7	rs56728381:22756803:G:C	22756803	C	0.00935	0.008242	0.2133	ADDxCHS_LP	1735	0.1565	0.05071	0.05707	0.2558	3.085	0.002065	DOMxCHS_LP	1735	0.2122	0.06328	0.08819	0.3363	3.354	0.000815	RECxCHS_LP	1735	0.1391	0.132	-0.1196	0.3978	1.054	0.2922
7	rs57394127:22778179:G:A	22778179	A	0.2584	0.002747	0.03196	ADDxCHS_LP	1745	-0.2137	0.1226	-0.454	0.02657	-1.743	0.08147	DOMxCHS_LP	1745	-0.2137	0.1226	-0.454	0.02657	-1.743	0.08147	RECxCHS_LP	1745	NA	NA	NA	NA	NA	NA
7	rs58788432:22777885:A:G	22777885	G	0.7827	0.002198	0.3067	ADDxCHS_LP	1746	0.08971	0.04753	-0.003453	0.1829	1.887	0.05928	DOMxCHS_LP	1746	0.05097	0.05992	-0.06648	0.1684	0.8506	0.3951	RECxCHS_LP	1746	0.3307	0.1144	0.1065	0.5549	2.89	0.003895
7	rs58911359:22771805:T:C	22771805	C	0.3122	0.01264	0.01447	ADDxCHS_LP	1726	0.1562	0.1709	-0.1788	0.4911	0.9139	0.3609	DOMxCHS_LP	1726	0.1602	0.1737	-0.1802	0.5006	0.9222	0.3565	RECxCHS_LP	1726	NA	NA	NA	NA	NA	NA
7	rs60056354:22771833:A:T	22771833	T	0.05561	0.02802	0.2739	ADDxCHS_LP	1701	0.06416	0.04777	-0.02947	0.1578	1.343	0.1794	DOMxCHS_LP	1701	0.09182	0.06065	-0.02706	0.2107	1.514	0.1303	RECxCHS_LP	1701	0.0481	0.1128	-0.1729	0.2692	0.4265	0.6698
7	rs62449494:22758035:A:G	22758035	G	4.625e-05	0.006044	0.4127	ADDxCHS_LP	1738	0.05394	0.04076	-0.02595	0.1338	1.323	0.1859	DOMxCHS_LP	1738	0.09701	0.06068	-0.02192	0.2159	1.599	0.1101	RECxCHS_LP	1738	0.03826	0.07827	-0.1151	0.1917	0.4889	0.625
7	rs62449495:22764338:G:A	22764338	A	0.1957	0.04615	0.1959	ADDxCHS_LP	1667	-0.08389	0.05681	-0.1952	0.02745	-1.477	0.1399	DOMxCHS_LP	1667	-0.1045	0.06408	-0.2301	0.02109	-1.631	0.1031	RECxCHS_LP	1667	-0.05669	0.1906	-0.4302	0.3168	-0.2975	0.7661
7	rs62449497:22776747:T:C	22776747	C	0.003976	0.01813	0.06799	ADDxCHS_LP	1717	0.0452	0.08148	-0.1145	0.2049	0.5547	0.5792	DOMxCHS_LP	1717	0.02683	0.08822	-0.1461	0.1997	0.3041	0.7611	RECxCHS_LP	1717	0.5158	0.3642	-0.198	1.23	1.416	0.1569
7	rs62449499:22781314:A:G	22781314	G	0.00875	0.01758	0.1488	ADDxCHS_LP	1718	0.1138	0.06025	-0.004276	0.2319	1.889	0.05906	DOMxCHS_LP	1718	0.08855	0.06985	-0.04835	0.2254	1.268	0.2051	RECxCHS_LP	1718	0.4699	0.1904	0.09675	0.8431	2.468	0.01368
7	rs6461662	22757089	G	0.01482	0	0.4918	ADDxCHS_LP	1749	-0.09417	0.04262	-0.1777	-0.01064	-2.21	0.02726	DOMxCHS_LP	1749	-0.1151	0.06961	-0.2516	0.02132	-1.654	0.09837	RECxCHS_LP	1749	-0.1347	0.06926	-0.2704	0.001082	-1.944	0.05202
7	rs66543531:22778368:A:T	22778368	T	0.1355	0.01648	0.2553	ADDxCHS_LP	1722	0.07862	0.04873	-0.0169	0.1741	1.613	0.1069	DOMxCHS_LP	1722	0.09418	0.06023	-0.02386	0.2122	1.564	0.1181	RECxCHS_LP	1722	0.1102	0.1215	-0.1279	0.3483	0.9072	0.3644
7	rs6954667:22780322:C:A	22780322	A	0.2833	0.02527	0.274	ADDxCHS_LP	1706	0.07454	0.04859	-0.02071	0.1698	1.534	0.1253	DOMxCHS_LP	1706	0.08068	0.06044	-0.03777	0.1991	1.335	0.1821	RECxCHS_LP	1706	0.1357	0.1177	-0.09503	0.3665	1.153	0.2491
7	rs6963444:22757155:A:G	22757155	G	0.3842	0.01429	0.01644	ADDxCHS_LP	1723	0.1485	0.1587	-0.1626	0.4596	0.9356	0.3496	DOMxCHS_LP	1723	0.1524	0.1614	-0.1639	0.4687	0.9446	0.345	RECxCHS_LP	1723	NA	NA	NA	NA	NA	NA
7	rs6963591:22757270:A:C	22757270	A	0.01276	0.003846	0.4912	ADDxCHS_LP	1742	-0.09196	0.04271	-0.1757	-0.00824	-2.153	0.03147	DOMxCHS_LP	1742	-0.1121	0.06975	-0.2488	0.02457	-1.608	0.1081	RECxCHS_LP	1742	-0.1318	0.06943	-0.2679	0.004246	-1.899	0.05775
7	rs6963866:22757341:C:T	22757341	C	0.0168	0.001099	0.4917	ADDxCHS_LP	1747	-0.09324	0.04266	-0.1768	-0.00964	-2.186	0.02895	DOMxCHS_LP	1747	-0.1151	0.06966	-0.2516	0.02145	-1.652	0.09872	RECxCHS_LP	1747	-0.1322	0.06931	-0.2681	0.003637	-1.907	0.05662
7	rs73274223:22758696:T:C	22758696	C	0.3505	0.004396	0.01545	ADDxCHS_LP	1741	0.1659	0.1592	-0.1461	0.478	1.042	0.2975	DOMxCHS_LP	1741	0.1697	0.1619	-0.1477	0.487	1.048	0.2949	RECxCHS_LP	1741	NA	NA	NA	NA	NA	NA
7	rs73274230:22759894:A:G	22759894	G	0.3305	0.005495	0.01492	ADDxCHS_LP	1739	0.2387	0.1663	-0.08721	0.5646	1.436	0.1513	DOMxCHS_LP	1739	0.2429	0.1689	-0.08823	0.574	1.438	0.1507	RECxCHS_LP	1739	NA	NA	NA	NA	NA	NA
7	rs73274235:22761652:C:A	22761652	A	0.3314	0.008791	0.01497	ADDxCHS_LP	1734	0.2149	0.166	-0.1106	0.5403	1.294	0.1958	DOMxCHS_LP	1734	0.2192	0.1687	-0.1114	0.5499	1.3	0.1939	RECxCHS_LP	1734	NA	NA	NA	NA	NA	NA
7	rs73683966:22760011:C:G	22760011	G	0.004169	0.01593	0.2091	ADDxCHS_LP	1720	0.1556	0.05119	0.05526	0.2559	3.039	0.002406	DOMxCHS_LP	1720	0.2038	0.06442	0.07756	0.3301	3.164	0.001584	RECxCHS_LP	1720	0.1827	0.1319	-0.07576	0.4411	1.385	0.1661
7	rs73683967:22760125:T:G	22760125	G	0.006772	0.006593	0.216	ADDxCHS_LP	1737	0.1569	0.05051	0.05786	0.2558	3.106	0.00193	DOMxCHS_LP	1737	0.2044	0.06339	0.08017	0.3286	3.225	0.001284	RECxCHS_LP	1737	0.1814	0.1301	-0.07359	0.4364	1.394	0.1634
7	rs73684321:22774590:A:G	22774590	G	0.03173	0.03571	0.1672	ADDxCHS_LP	1689	0.1139	0.05804	0.0001869	0.2277	1.963	0.04979	DOMxCHS_LP	1689	0.07567	0.0681	-0.05781	0.2092	1.111	0.2667	RECxCHS_LP	1689	0.5435	0.1752	0.2	0.8869	3.101	0.001959
7	rs7458109:22757915:G:C	22757915	C	1	0.02582	0.03412	ADDxCHS_LP	1705	0.3303	0.1373	0.0612	0.5995	2.406	0.01625	DOMxCHS_LP	1705	0.351	0.1392	0.07815	0.6239	2.521	0.01179	RECxCHS_LP	1705	-1.09	1.437	-3.906	1.727	-0.7582	0.4484
7	rs75045751:22773619:G:A	22773619	A	1	0.0005495	0.01045	ADDxCHS_LP	1748	0.1333	0.223	-0.3037	0.5703	0.598	0.5499	DOMxCHS_LP	1748	0.1333	0.223	-0.3037	0.5703	0.598	0.5499	RECxCHS_LP	1748	NA	NA	NA	NA	NA	NA
7	rs75897827:22759456:G:A	22759456	A	1	0.008242	0.01108	ADDxCHS_LP	1735	-0.08585	0.2138	-0.5048	0.3331	-0.4016	0.688	DOMxCHS_LP	1735	-0.08585	0.2138	-0.5048	0.3331	-0.4016	0.688	RECxCHS_LP	1735	NA	NA	NA	NA	NA	NA
7	rs77529569:22779095:T:C	22779095	C	0.1536	0.02473	0.07155	ADDxCHS_LP	1705	0.09281	0.08727	-0.07824	0.2639	1.063	0.2877	DOMxCHS_LP	1705	0.08772	0.09674	-0.1019	0.2773	0.9067	0.3647	RECxCHS_LP	1705	0.2591	0.3464	-0.4199	0.9381	0.748	0.4545
7	rs7778629:22763822:T:A	22763822	A	0.3417	0.009341	0.01525	ADDxCHS_LP	1733	0.1479	0.169	-0.1832	0.4791	0.8755	0.3814	DOMxCHS_LP	1733	0.1519	0.1715	-0.1842	0.4881	0.8859	0.3758	RECxCHS_LP	1733	NA	NA	NA	NA	NA	NA
7	rs7781534:22778592:A:C	22778592	A	0.434	0.02527	0.4146	ADDxCHS_LP	1705	-0.1308	0.04413	-0.2173	-0.04433	-2.965	0.003073	DOMxCHS_LP	1705	-0.1364	0.06515	-0.2641	-0.00867	-2.093	0.03649	RECxCHS_LP	1705	-0.2215	0.07958	-0.3775	-0.06552	-2.783	0.005441
7	rs7784987:22761488:G:A	22761488	A	0.3313	0.008242	0.01496	ADDxCHS_LP	1735	0.2161	0.1663	-0.1099	0.5421	1.299	0.1941	DOMxCHS_LP	1735	0.2205	0.169	-0.1107	0.5518	1.305	0.1921	RECxCHS_LP	1735	NA	NA	NA	NA	NA	NA
7	rs7787893:22774437:A:G	22774437	A	0.2281	0.02143	0.434	ADDxCHS_LP	1712	-0.1348	0.0433	-0.2197	-0.04998	-3.114	0.001876	DOMxCHS_LP	1712	-0.1408	0.06634	-0.2708	-0.01076	-2.122	0.03396	RECxCHS_LP	1712	-0.225	0.0752	-0.3724	-0.07766	-2.993	0.002805
7	rs7791692:22780536:A:G	22780536	G	0.5866	0.004945	0.3156	ADDxCHS_LP	1741	0.09215	0.0469	0.0002306	0.1841	1.965	0.04959	DOMxCHS_LP	1741	0.05915	0.05993	-0.05832	0.1766	0.9869	0.3238	RECxCHS_LP	1741	0.3041	0.1098	0.0889	0.5192	2.77	0.005671
7	rs7791815:22780606:A:G	22780606	G	0.625	0.002747	0.3157	ADDxCHS_LP	1745	0.09135	0.04688	-0.0005378	0.1832	1.948	0.05152	DOMxCHS_LP	1745	0.05858	0.05993	-0.05888	0.176	0.9776	0.3284	RECxCHS_LP	1745	0.3013	0.1097	0.08632	0.5163	2.747	0.00608
7	rs7801617:22758082:G:A	22758082	A	0.2742	0.002747	0.09449	ADDxCHS_LP	1744	0.06101	0.0678	-0.07189	0.1939	0.8998	0.3684	DOMxCHS_LP	1744	0.07486	0.07149	-0.06526	0.215	1.047	0.2952	RECxCHS_LP	1744	-0.1929	0.3532	-0.8851	0.4993	-0.5462	0.585
7	rs7802307:22766433:T:A	22766433	T	0.2389	0.04066	0.4218	ADDxCHS_LP	1677	-0.1457	0.04399	-0.2319	-0.05947	-3.312	0.0009461	DOMxCHS_LP	1677	-0.1459	0.06605	-0.2754	-0.01646	-2.209	0.0273	RECxCHS_LP	1677	-0.2519	0.07769	-0.4041	-0.09958	-3.242	0.001212
7	rs7805828:22758562:G:A	22758562	A	2.463e-05	0.004945	0.4139	ADDxCHS_LP	1740	0.06337	0.04069	-0.01638	0.1431	1.557	0.1196	DOMxCHS_LP	1740	0.1034	0.06072	-0.01565	0.2224	1.702	0.08889	RECxCHS_LP	1740	0.06291	0.07796	-0.08988	0.2157	0.807	0.4198
7	rs7808204:22775271:T:C	22775271	C	0.3234	0.01648	0.0148	ADDxCHS_LP	1719	0.1427	0.1669	-0.1844	0.4699	0.8551	0.3926	DOMxCHS_LP	1719	0.1466	0.1697	-0.186	0.4793	0.864	0.3877	RECxCHS_LP	1719	NA	NA	NA	NA	NA	NA
