# Supplementary material for: Inflamed Mind: Multiple Genetic Variants of IL6 Influence Suicide Risk Phenotypes in Interaction With Early and Recent Adversities in a Linkage Disequilibrium-Based Clumping Analysis
Source: Front Psychiatry. 2021 Oct 29;12:746206. doi: 10.3389/fpsyt.2021.746206 (PMC8585756; doi:10.3389/fpsyt.2021.746206)
Supplement: Supplementary Table 3 — Individual interaction effects of the investigated IL6 variants and recent life events (RLE) on current suicidal ideation (SI-BSI03), hopelessness (H-BSI18), and current thoughts of death (ToD-BSI21). [file Table_3.xlsx]

## Sheet: S3 Interaction with RLE onBSI03
CHR	SNP	BP	A1	HWE	MR	MAF	ADD								DOM								REC
							TEST	NMISS	BETA	SE	L95	U95	STAT	P	TEST	NMISS	BETA	SE	L95	U95	STAT	P	TEST	NMISS	BETA	SE	L95	U95	STAT	P
7	exm609179	22771039	A	1	0	0.01099	ADDxRecent_LESUM	1720	0.5975	0.2612	0.08554	1.11	2.287	0.02229	DOMxRecent_LESUM	1720	0.5975	0.2612	0.08554	1.11	2.287	0.02229	RECxRecent_LESUM	1720	NA	NA	NA	NA	NA	NA
7	rs10242595:22774231:G:A	22774231	A	0.7382	0.01319	0.3046	ADDxRecent_LESUM	1697	0.1001	0.05209	-0.002038	0.2021	1.921	0.05492	DOMxRecent_LESUM	1697	0.09979	0.06745	-0.0324	0.232	1.48	0.1392	RECxRecent_LESUM	1697	0.2045	0.1173	-0.02552	0.4345	1.742	0.0816
7	rs10499563	22760488	G	0.008283	0.0005495	0.2155	ADDxRecent_LESUM	1719	-0.1498	0.05365	-0.255	-0.04469	-2.793	0.005282	DOMxRecent_LESUM	1719	-0.1665	0.06896	-0.3016	-0.0313	-2.414	0.01589	RECxRecent_LESUM	1719	-0.2981	0.132	-0.5569	-0.03925	-2.257	0.02412
7	rs113055527:22763752:G:A	22763752	A	0.3216	0.00989	0.01471	ADDxRecent_LESUM	1704	0.04619	0.2114	-0.3682	0.4606	0.2185	0.8271	DOMxRecent_LESUM	1704	0.07429	0.2161	-0.3493	0.4979	0.3438	0.7311	RECxRecent_LESUM	1704	NA	NA	NA	NA	NA	NA
7	rs117814509:22773283:A:G	22773283	G	1	0.02033	0.02664	ADDxRecent_LESUM	1684	-0.1214	0.1401	-0.3959	0.1532	-0.8665	0.3863	DOMxRecent_LESUM	1684	-0.1231	0.1411	-0.3996	0.1534	-0.8728	0.3829	RECxRecent_LESUM	1684	NA	NA	NA	NA	NA	NA
7	rs11976793:22781274:C:T	22781274	T	0.01043	0.01044	0.1521	ADDxRecent_LESUM	1701	0.01302	0.06039	-0.1054	0.1314	0.2156	0.8294	DOMxRecent_LESUM	1701	0.0196	0.07363	-0.1247	0.1639	0.2661	0.7902	RECxRecent_LESUM	1701	-0.01505	0.1664	-0.3412	0.3111	-0.09043	0.928
7	rs11976818:22781321:C:T	22781321	T	0.625	0.001648	0.3156	ADDxRecent_LESUM	1718	0.1007	0.05148	-0.0001493	0.2016	1.957	0.0505	DOMxRecent_LESUM	1718	0.1034	0.0671	-0.02809	0.2349	1.541	0.1234	RECxRecent_LESUM	1718	0.1959	0.1141	-0.02779	0.4196	1.716	0.08626
7	rs11981074:22781435:T:C	22781435	C	0.01356	0.009341	0.1525	ADDxRecent_LESUM	1703	0.01268	0.06035	-0.1056	0.131	0.2102	0.8335	DOMxRecent_LESUM	1703	0.0189	0.07355	-0.1253	0.1631	0.2569	0.7973	RECxRecent_LESUM	1703	-0.01453	0.1663	-0.3405	0.3115	-0.08737	0.9304
7	rs12700386:22763009:C:G	22763009	G	0.09165	0.04066	0.1939	ADDxRecent_LESUM	1650	-0.04247	0.05716	-0.1545	0.06956	-0.7429	0.4576	DOMxRecent_LESUM	1650	-0.04559	0.07079	-0.1843	0.09317	-0.6439	0.5197	RECxRecent_LESUM	1650	-0.07663	0.149	-0.3687	0.2155	-0.5141	0.6072
7	rs12700390:22777129:G:T	22777129	G	0.4337	0.02582	0.4146	ADDxRecent_LESUM	1675	0.03794	0.04926	-0.05861	0.1345	0.7702	0.4413	DOMxRecent_LESUM	1675	0.117	0.07122	-0.02259	0.2566	1.643	0.1006	RECxRecent_LESUM	1675	-0.0643	0.09226	-0.2451	0.1165	-0.6969	0.486
7	rs12700391:22777327:C:A	22777327	C	0.4337	0.02582	0.4146	ADDxRecent_LESUM	1675	0.03794	0.04926	-0.05861	0.1345	0.7702	0.4413	DOMxRecent_LESUM	1675	0.117	0.07122	-0.02259	0.2566	1.643	0.1006	RECxRecent_LESUM	1675	-0.0643	0.09226	-0.2451	0.1165	-0.6969	0.486
7	rs13306433:22768914:G:A	22768914	A	1	0.0005495	0.01045	ADDxRecent_LESUM	1719	0.5257	0.2656	0.005226	1.046	1.98	0.0479	DOMxRecent_LESUM	1719	0.5257	0.2656	0.005226	1.046	1.98	0.0479	RECxRecent_LESUM	1719	NA	NA	NA	NA	NA	NA
7	rs13438415:22760002:C:A	22760002	A	0.06564	0.01319	0.07628	ADDxRecent_LESUM	1698	0.1085	0.0875	-0.06302	0.28	1.24	0.2152	DOMxRecent_LESUM	1698	0.1017	0.09774	-0.08982	0.2933	1.041	0.298	RECxRecent_LESUM	1698	0.3708	0.3288	-0.2736	1.015	1.128	0.2596
7	rs140938756:22780605:C:T	22780605	T	1	0.02473	0.01211	ADDxRecent_LESUM	1679	-0.176	0.2632	-0.6919	0.3399	-0.6687	0.5038	DOMxRecent_LESUM	1679	-0.176	0.2632	-0.6919	0.3399	-0.6687	0.5038	RECxRecent_LESUM	1679	NA	NA	NA	NA	NA	NA
7	rs1474347:22768124:C:A	22768124	C	0.205	0.03571	0.4282	ADDxRecent_LESUM	1657	0.01957	0.0488	-0.07607	0.1152	0.4011	0.6884	DOMxRecent_LESUM	1657	0.1082	0.07206	-0.03306	0.2494	1.501	0.1335	RECxRecent_LESUM	1657	-0.1013	0.08898	-0.2757	0.07312	-1.138	0.2552
7	rs1474348:22767908:C:G	22767908	C	0.2054	0.03516	0.4282	ADDxRecent_LESUM	1658	0.01968	0.04878	-0.07594	0.1153	0.4034	0.6867	DOMxRecent_LESUM	1658	0.1085	0.07203	-0.03265	0.2497	1.507	0.1321	RECxRecent_LESUM	1658	-0.1015	0.08895	-0.2759	0.07282	-1.141	0.2539
7	rs1524107:22768219:C:T	22768219	T	0.2401	0.01319	0.05401	ADDxRecent_LESUM	1696	0.2954	0.1215	0.05723	0.5336	2.431	0.01517	DOMxRecent_LESUM	1696	0.2686	0.1258	0.022	0.5152	2.135	0.03292	RECxRecent_LESUM	1696	1.965	0.8288	0.3401	3.589	2.37	0.01789
7	rs1546762:22757503:C:T	22757503	C	0.01667	0.001099	0.4909	ADDxRecent_LESUM	1719	0.114	0.04693	0.02207	0.206	2.43	0.01519	DOMxRecent_LESUM	1719	0.2698	0.07443	0.1239	0.4157	3.625	0.0002972	RECxRecent_LESUM	1719	0.02054	0.07953	-0.1353	0.1764	0.2582	0.7963
7	rs1546763:22757843:G:A	22757843	G	0.01667	0.001099	0.4909	ADDxRecent_LESUM	1719	0.114	0.04693	0.02207	0.206	2.43	0.01519	DOMxRecent_LESUM	1719	0.2698	0.07443	0.1239	0.4157	3.625	0.0002972	RECxRecent_LESUM	1719	0.02054	0.07953	-0.1353	0.1764	0.2582	0.7963
7	rs1548216:22769773:G:C	22769773	C	0.3323	0.01209	0.01502	ADDxRecent_LESUM	1698	0.05175	0.2114	-0.3625	0.466	0.2448	0.8066	DOMxRecent_LESUM	1698	0.08438	0.2165	-0.3399	0.5087	0.3898	0.6967	RECxRecent_LESUM	1698	NA	NA	NA	NA	NA	NA
7	rs1554606:22768707:T:G	22768707	T	0.123	0.03077	0.4453	ADDxRecent_LESUM	1666	0.01954	0.04859	-0.0757	0.1148	0.4021	0.6877	DOMxRecent_LESUM	1666	0.1049	0.07299	-0.03812	0.248	1.438	0.1507	RECxRecent_LESUM	1666	-0.08696	0.08677	-0.257	0.0831	-1.002	0.3164
7	rs1581497:22779503:C:A	22779503	C	0.4347	0.02363	0.4162	ADDxRecent_LESUM	1679	0.03951	0.04924	-0.057	0.136	0.8023	0.4225	DOMxRecent_LESUM	1679	0.1195	0.0712	-0.02006	0.259	1.678	0.0935	RECxRecent_LESUM	1679	-0.06289	0.09212	-0.2434	0.1177	-0.6827	0.4949
7	rs1800795:22766645:C:G	22766645	C	0.2402	0.04341	0.4285	ADDxRecent_LESUM	1644	0.01975	0.04903	-0.07635	0.1158	0.4028	0.6871	DOMxRecent_LESUM	1644	0.1095	0.07248	-0.03258	0.2515	1.51	0.1311	RECxRecent_LESUM	1644	-0.1024	0.08942	-0.2776	0.07289	-1.145	0.2525
7	rs1800796:22766246:G:C	22766246	C	0.2441	0.01923	0.05462	ADDxRecent_LESUM	1685	0.3034	0.1215	0.0653	0.5415	2.497	0.0126	DOMxRecent_LESUM	1685	0.2774	0.1258	0.03094	0.5239	2.206	0.02752	RECxRecent_LESUM	1685	1.967	0.8291	0.3419	3.592	2.372	0.01779
7	rs1829927:22779918:G:A	22779918	G	0.434	0.02527	0.4146	ADDxRecent_LESUM	1676	0.03857	0.04931	-0.05808	0.1352	0.7821	0.4343	DOMxRecent_LESUM	1676	0.1191	0.07128	-0.02065	0.2588	1.67	0.09504	RECxRecent_LESUM	1676	-0.06575	0.09235	-0.2468	0.1153	-0.7119	0.4766
7	rs1880241:22759469:A:G	22759469	G	0.006962	0.01758	0.4849	ADDxRecent_LESUM	1689	-0.08541	0.04644	-0.1764	0.005607	-1.839	0.06606	DOMxRecent_LESUM	1689	-0.04557	0.07646	-0.1954	0.1043	-0.5961	0.5512	RECxRecent_LESUM	1689	-0.1879	0.07689	-0.3386	-0.03721	-2.444	0.01463
7	rs1880242:22759607:G:T	22759607	G	0.02103	0.008242	0.4917	ADDxRecent_LESUM	1706	0.1128	0.04703	0.02063	0.205	2.399	0.01657	DOMxRecent_LESUM	1706	0.2691	0.07467	0.1227	0.4154	3.604	0.0003229	RECxRecent_LESUM	1706	0.01815	0.07951	-0.1377	0.174	0.2283	0.8195
7	rs1880243:22759655:C:A	22759655	A	0.03761	0.009341	0.198	ADDxRecent_LESUM	1703	-0.05523	0.05644	-0.1658	0.05539	-0.9785	0.328	DOMxRecent_LESUM	1703	-0.06993	0.06982	-0.2068	0.06691	-1.002	0.3167	RECxRecent_LESUM	1703	-0.05263	0.147	-0.3408	0.2356	-0.3579	0.7204
7	rs1880244:22759730:C:T	22759730	T	0.3405	0.004945	0.01518	ADDxRecent_LESUM	1712	0.1471	0.2229	-0.2897	0.584	0.6601	0.5093	DOMxRecent_LESUM	1712	0.1929	0.2298	-0.2575	0.6432	0.8393	0.4014	RECxRecent_LESUM	1712	NA	NA	NA	NA	NA	NA
7	rs1880245:22759731:A:T	22759731	T	0.3405	0.004945	0.01518	ADDxRecent_LESUM	1712	0.1471	0.2229	-0.2897	0.584	0.6601	0.5093	DOMxRecent_LESUM	1712	0.1929	0.2298	-0.2575	0.6432	0.8393	0.4014	RECxRecent_LESUM	1712	NA	NA	NA	NA	NA	NA
7	rs2002792:22763845:C:G	22763845	G	0.006139	0.04945	0.4977	ADDxRecent_LESUM	1635	-0.1257	0.04796	-0.2197	-0.03165	-2.62	0.008881	DOMxRecent_LESUM	1635	-0.03537	0.08054	-0.1932	0.1225	-0.4392	0.6606	RECxRecent_LESUM	1635	-0.2888	0.07686	-0.4395	-0.1382	-3.758	0.0001772
7	rs2066992:22768249:G:T	22768249	T	0.2401	0.01319	0.05401	ADDxRecent_LESUM	1696	0.2954	0.1215	0.05723	0.5336	2.431	0.01517	DOMxRecent_LESUM	1696	0.2686	0.1258	0.022	0.5152	2.135	0.03292	RECxRecent_LESUM	1696	1.965	0.8288	0.3401	3.589	2.37	0.01789
7	rs2069824:22765232:T:C	22765232	C	0.05793	0.01319	0.07489	ADDxRecent_LESUM	1699	0.1108	0.08796	-0.06163	0.2832	1.259	0.2081	DOMxRecent_LESUM	1699	0.1045	0.09833	-0.08818	0.2972	1.063	0.2879	RECxRecent_LESUM	1699	0.3748	0.3295	-0.271	1.021	1.138	0.2555
7	rs2069832:22767433:A:G	22767433	A	0.2041	0.03846	0.4263	ADDxRecent_LESUM	1650	0.01924	0.04884	-0.07649	0.115	0.394	0.6937	DOMxRecent_LESUM	1650	0.1081	0.07206	-0.0331	0.2494	1.501	0.1337	RECxRecent_LESUM	1650	-0.103	0.08929	-0.278	0.07203	-1.153	0.249
7	rs2069835:22767871:T:C	22767871	C	0.02426	0.01868	0.05627	ADDxRecent_LESUM	1690	0.02285	0.1045	-0.182	0.2277	0.2186	0.827	DOMxRecent_LESUM	1690	0.02413	0.1126	-0.1966	0.2449	0.2143	0.8304	RECxRecent_LESUM	1690	0.01455	0.4791	-0.9245	0.9536	0.03036	0.9758
7	rs2069837:22768027:A:G	22768027	G	0.3077	0.02582	0.07558	ADDxRecent_LESUM	1673	-0.1572	0.0889	-0.3314	0.01702	-1.768	0.07716	DOMxRecent_LESUM	1673	-0.1648	0.0941	-0.3492	0.01963	-1.751	0.08006	RECxRecent_LESUM	1673	-0.464	0.4923	-1.429	0.5009	-0.9425	0.3461
7	rs2069843:22769994:G:A	22769994	A	0.3317	0.00989	0.01498	ADDxRecent_LESUM	1702	0.0529	0.2115	-0.3617	0.4675	0.2501	0.8026	DOMxRecent_LESUM	1702	0.08558	0.2167	-0.339	0.5102	0.395	0.6929	RECxRecent_LESUM	1702	NA	NA	NA	NA	NA	NA
7	rs2069844:22770010:C:A	22770010	A	0.3323	0.01209	0.01502	ADDxRecent_LESUM	1698	0.05175	0.2114	-0.3625	0.466	0.2448	0.8066	DOMxRecent_LESUM	1698	0.08438	0.2165	-0.3399	0.5087	0.3898	0.6967	RECxRecent_LESUM	1698	NA	NA	NA	NA	NA	NA
7	rs2069845:22770149:G:A	22770149	G	0.1358	0.02747	0.4455	ADDxRecent_LESUM	1672	0.02218	0.04851	-0.07289	0.1172	0.4573	0.6475	DOMxRecent_LESUM	1672	0.1081	0.07286	-0.03474	0.2509	1.483	0.1382	RECxRecent_LESUM	1672	-0.08263	0.0866	-0.2524	0.08709	-0.9542	0.3401
7	rs2069849:22771156:C:T	22771156	T	0.3222	0.01209	0.01474	ADDxRecent_LESUM	1698	0.05706	0.2122	-0.3588	0.4729	0.2689	0.788	DOMxRecent_LESUM	1698	0.08938	0.2172	-0.3364	0.5151	0.4115	0.6808	RECxRecent_LESUM	1698	NA	NA	NA	NA	NA	NA
7	rs2069852:22772260:G:A	22772260	A	1	0.03297	0.02983	ADDxRecent_LESUM	1664	0.4596	0.1706	0.1251	0.794	2.693	0.007148	DOMxRecent_LESUM	1664	0.4591	0.1716	0.1228	0.7955	2.675	0.007536	RECxRecent_LESUM	1664	NA	NA	NA	NA	NA	NA
7	rs2140543:22778205:G:C	22778205	C	0.7827	0.001648	0.3068	ADDxRecent_LESUM	1718	0.09949	0.05157	-0.001592	0.2006	1.929	0.05388	DOMxRecent_LESUM	1718	0.1076	0.06709	-0.0239	0.2391	1.604	0.109	RECxRecent_LESUM	1718	0.1787	0.1153	-0.04717	0.4047	1.551	0.1211
7	rs2177473:22781145:G:A	22781145	A	0.8253	0.001099	0.3064	ADDxRecent_LESUM	1719	0.09772	0.05156	-0.003336	0.1988	1.895	0.05823	DOMxRecent_LESUM	1719	0.1045	0.06708	-0.02697	0.236	1.558	0.1195	RECxRecent_LESUM	1719	0.1791	0.1153	-0.04682	0.405	1.554	0.1204
7	rs34328912:22771738:A:C	22771738	C	0.2524	0.02582	0.05556	ADDxRecent_LESUM	1673	0.3297	0.1211	0.09232	0.567	2.722	0.00655	DOMxRecent_LESUM	1673	0.3055	0.1253	0.05985	0.5512	2.437	0.01489	RECxRecent_LESUM	1673	1.973	0.8288	0.3482	3.597	2.38	0.01742
7	rs34880821:22775450:G:A	22775450	A	0.135	0.02253	0.256	ADDxRecent_LESUM	1682	-0.1319	0.05219	-0.2342	-0.02963	-2.528	0.01157	DOMxRecent_LESUM	1682	-0.103	0.06833	-0.2369	0.03095	-1.507	0.132	RECxRecent_LESUM	1682	-0.3928	0.1212	-0.6303	-0.1552	-3.241	0.001216
7	rs35436671:22775508:G:A	22775508	G	0.3779	0.03022	0.4161	ADDxRecent_LESUM	1667	0.03575	0.04934	-0.06096	0.1325	0.7245	0.4689	DOMxRecent_LESUM	1667	0.1194	0.07148	-0.02074	0.2594	1.67	0.09515	RECxRecent_LESUM	1667	-0.07368	0.09204	-0.2541	0.1067	-0.8005	0.4235
7	rs35610689:22773820:A:G	22773820	G	0.1047	0.02747	0.2559	ADDxRecent_LESUM	1673	-0.1331	0.05226	-0.2355	-0.03069	-2.547	0.01095	DOMxRecent_LESUM	1673	-0.1048	0.06847	-0.239	0.02939	-1.531	0.126	RECxRecent_LESUM	1673	-0.3939	0.1212	-0.6315	-0.1563	-3.249	0.001179
7	rs367801961:22771832:G:A	22771832	A	0.05561	0.02802	0.2739	ADDxRecent_LESUM	1672	-0.1244	0.05075	-0.2239	-0.02499	-2.452	0.0143	DOMxRecent_LESUM	1672	-0.08753	0.06804	-0.2209	0.04583	-1.286	0.1985	RECxRecent_LESUM	1672	-0.3849	0.1135	-0.6073	-0.1625	-3.392	0.0007094
7	rs4719713:22758811:G:A	22758811	G	0.0188	0.003297	0.4912	ADDxRecent_LESUM	1715	0.116	0.04694	0.02396	0.2079	2.471	0.01359	DOMxRecent_LESUM	1715	0.2705	0.07445	0.1246	0.4164	3.634	0.0002877	RECxRecent_LESUM	1715	0.02527	0.07953	-0.1306	0.1811	0.3177	0.7508
7	rs4719714:22760713:A:T	22760713	T	0.008252	0.002747	0.2157	ADDxRecent_LESUM	1716	-0.1496	0.05372	-0.2549	-0.04427	-2.784	0.005428	DOMxRecent_LESUM	1716	-0.1659	0.06907	-0.3013	-0.03057	-2.402	0.01639	RECxRecent_LESUM	1716	-0.2973	0.1321	-0.5561	-0.03842	-2.251	0.02452
7	rs4722168:22779002:G:A	22779002	G	0.4047	0.02967	0.4151	ADDxRecent_LESUM	1669	0.03456	0.04949	-0.06244	0.1316	0.6983	0.4851	DOMxRecent_LESUM	1669	0.1125	0.07162	-0.02791	0.2528	1.57	0.1166	RECxRecent_LESUM	1669	-0.06793	0.09252	-0.2493	0.1134	-0.7342	0.4629
7	rs56728381:22756803:G:C	22756803	C	0.00935	0.008242	0.2133	ADDxRecent_LESUM	1706	-0.1459	0.05395	-0.2516	-0.04014	-2.704	0.00692	DOMxRecent_LESUM	1706	-0.1708	0.06921	-0.3065	-0.03519	-2.468	0.01367	RECxRecent_LESUM	1706	-0.2496	0.1335	-0.5113	0.0121	-1.869	0.06174
7	rs57394127:22778179:G:A	22778179	A	0.2584	0.002747	0.03196	ADDxRecent_LESUM	1716	0.1232	0.13	-0.1315	0.3779	0.9481	0.3432	DOMxRecent_LESUM	1716	0.1232	0.13	-0.1315	0.3779	0.9481	0.3432	RECxRecent_LESUM	1716	NA	NA	NA	NA	NA	NA
7	rs58788432:22777885:A:G	22777885	G	0.7827	0.002198	0.3067	ADDxRecent_LESUM	1717	0.09934	0.05159	-0.001773	0.2004	1.926	0.05432	DOMxRecent_LESUM	1717	0.1073	0.06712	-0.02429	0.2388	1.598	0.1102	RECxRecent_LESUM	1717	0.1791	0.1153	-0.04688	0.4051	1.553	0.1205
7	rs58911359:22771805:T:C	22771805	C	0.3122	0.01264	0.01447	ADDxRecent_LESUM	1697	0.04352	0.213	-0.374	0.461	0.2043	0.8381	DOMxRecent_LESUM	1697	0.07617	0.218	-0.3511	0.5034	0.3494	0.7268	RECxRecent_LESUM	1697	NA	NA	NA	NA	NA	NA
7	rs60056354:22771833:A:T	22771833	T	0.05561	0.02802	0.2739	ADDxRecent_LESUM	1672	-0.1244	0.05075	-0.2239	-0.02499	-2.452	0.0143	DOMxRecent_LESUM	1672	-0.08753	0.06804	-0.2209	0.04583	-1.286	0.1985	RECxRecent_LESUM	1672	-0.3849	0.1135	-0.6073	-0.1625	-3.392	0.0007094
7	rs62449494:22758035:A:G	22758035	G	4.625e-05	0.006044	0.4127	ADDxRecent_LESUM	1711	-0.1371	0.04553	-0.2263	-0.04784	-3.011	0.002646	DOMxRecent_LESUM	1711	-0.09908	0.07068	-0.2376	0.03946	-1.402	0.1612	RECxRecent_LESUM	1711	-0.3089	0.08166	-0.469	-0.1489	-3.783	0.0001605
7	rs62449495:22764338:G:A	22764338	A	0.1957	0.04615	0.1959	ADDxRecent_LESUM	1638	0.002777	0.05818	-0.1112	0.1168	0.04773	0.9619	DOMxRecent_LESUM	1638	-0.0002606	0.07006	-0.1376	0.1371	-0.00372	0.997	RECxRecent_LESUM	1638	0.0177	0.1591	-0.2942	0.3296	0.1113	0.9114
7	rs62449497:22776747:T:C	22776747	C	0.003976	0.01813	0.06799	ADDxRecent_LESUM	1688	0.1011	0.08153	-0.05865	0.2609	1.241	0.2149	DOMxRecent_LESUM	1688	0.1679	0.09538	-0.019	0.3549	1.761	0.07846	RECxRecent_LESUM	1688	-0.2178	0.2756	-0.758	0.3223	-0.7904	0.4294
7	rs62449499:22781314:A:G	22781314	G	0.00875	0.01758	0.1488	ADDxRecent_LESUM	1689	0.01569	0.06122	-0.1043	0.1357	0.2563	0.7978	DOMxRecent_LESUM	1689	0.02309	0.07411	-0.1222	0.1683	0.3115	0.7555	RECxRecent_LESUM	1689	-0.008322	0.1709	-0.3433	0.3267	-0.04869	0.9612
7	rs6461662	22757089	G	0.01482	0	0.4918	ADDxRecent_LESUM	1720	0.1131	0.04694	0.02108	0.2051	2.409	0.0161	DOMxRecent_LESUM	1720	0.2669	0.07448	0.1209	0.4128	3.583	0.0003491	RECxRecent_LESUM	1720	0.02154	0.07952	-0.1343	0.1774	0.2709	0.7865
7	rs66543531:22778368:A:T	22778368	T	0.1355	0.01648	0.2553	ADDxRecent_LESUM	1693	-0.1345	0.05204	-0.2365	-0.03246	-2.584	0.009858	DOMxRecent_LESUM	1693	-0.1062	0.06809	-0.2396	0.02729	-1.559	0.1191	RECxRecent_LESUM	1693	-0.3974	0.1211	-0.6348	-0.16	-3.281	0.001055
7	rs6954667:22780322:C:A	22780322	A	0.2833	0.02527	0.274	ADDxRecent_LESUM	1677	-0.1286	0.05133	-0.2292	-0.02803	-2.506	0.01231	DOMxRecent_LESUM	1677	-0.09361	0.06804	-0.227	0.03975	-1.376	0.1691	RECxRecent_LESUM	1677	-0.3886	0.1164	-0.6168	-0.1605	-3.339	0.0008584
7	rs6963444:22757155:A:G	22757155	G	0.3842	0.01429	0.01644	ADDxRecent_LESUM	1695	0.1808	0.2209	-0.2521	0.6136	0.8185	0.4132	DOMxRecent_LESUM	1695	0.2255	0.228	-0.2214	0.6725	0.9889	0.3228	RECxRecent_LESUM	1695	NA	NA	NA	NA	NA	NA
7	rs6963591:22757270:A:C	22757270	A	0.01276	0.003846	0.4912	ADDxRecent_LESUM	1713	0.1143	0.047	0.02219	0.2064	2.432	0.01512	DOMxRecent_LESUM	1713	0.2701	0.07455	0.124	0.4163	3.624	0.000299	RECxRecent_LESUM	1713	0.02097	0.07966	-0.1352	0.1771	0.2632	0.7924
7	rs6963866:22757341:C:T	22757341	C	0.0168	0.001099	0.4917	ADDxRecent_LESUM	1718	0.1127	0.04696	0.02064	0.2047	2.399	0.01653	DOMxRecent_LESUM	1718	0.2668	0.0745	0.1208	0.4128	3.581	0.0003519	RECxRecent_LESUM	1718	0.02009	0.07955	-0.1358	0.176	0.2525	0.8007
7	rs73274223:22758696:T:C	22758696	C	0.3505	0.004396	0.01545	ADDxRecent_LESUM	1713	0.1593	0.2222	-0.2761	0.5947	0.717	0.4735	DOMxRecent_LESUM	1713	0.2047	0.2291	-0.2444	0.6538	0.8934	0.3718	RECxRecent_LESUM	1713	NA	NA	NA	NA	NA	NA
7	rs73274230:22759894:A:G	22759894	G	0.3305	0.005495	0.01492	ADDxRecent_LESUM	1711	0.1388	0.2236	-0.2995	0.5771	0.6205	0.535	DOMxRecent_LESUM	1711	0.1847	0.2305	-0.2671	0.6364	0.8012	0.4231	RECxRecent_LESUM	1711	NA	NA	NA	NA	NA	NA
7	rs73274235:22761652:C:A	22761652	A	0.3314	0.008791	0.01497	ADDxRecent_LESUM	1706	0.04053	0.2105	-0.3721	0.4531	0.1925	0.8473	DOMxRecent_LESUM	1706	0.06897	0.2153	-0.3529	0.4909	0.3204	0.7487	RECxRecent_LESUM	1706	NA	NA	NA	NA	NA	NA
7	rs73683966:22760011:C:G	22760011	G	0.004169	0.01593	0.2091	ADDxRecent_LESUM	1692	-0.1416	0.05419	-0.2478	-0.0354	-2.613	0.009049	DOMxRecent_LESUM	1692	-0.1446	0.06995	-0.2817	-0.00749	-2.067	0.03888	RECxRecent_LESUM	1692	-0.3357	0.1337	-0.5977	-0.07368	-2.511	0.01213
7	rs73683967:22760125:T:G	22760125	G	0.006772	0.006593	0.216	ADDxRecent_LESUM	1709	-0.1529	0.05373	-0.2582	-0.04761	-2.846	0.004479	DOMxRecent_LESUM	1709	-0.1706	0.0691	-0.306	-0.03513	-2.468	0.01367	RECxRecent_LESUM	1709	-0.3026	0.132	-0.5614	-0.0438	-2.292	0.02204
7	rs73684321:22774590:A:G	22774590	G	0.03173	0.03571	0.1672	ADDxRecent_LESUM	1660	0.003427	0.05976	-0.1137	0.1206	0.05735	0.9543	DOMxRecent_LESUM	1660	0.0133	0.07359	-0.1309	0.1575	0.1808	0.8566	RECxRecent_LESUM	1660	-0.05166	0.1601	-0.3654	0.2621	-0.3227	0.7469
7	rs7458109:22757915:G:C	22757915	C	1	0.02582	0.03412	ADDxRecent_LESUM	1676	-0.02529	0.1445	-0.3085	0.2579	-0.175	0.8611	DOMxRecent_LESUM	1676	-0.03601	0.146	-0.3221	0.2501	-0.2467	0.8052	RECxRecent_LESUM	1676	NA	NA	NA	NA	NA	NA
7	rs75045751:22773619:G:A	22773619	A	1	0.0005495	0.01045	ADDxRecent_LESUM	1719	0.5257	0.2656	0.005226	1.046	1.98	0.0479	DOMxRecent_LESUM	1719	0.5257	0.2656	0.005226	1.046	1.98	0.0479	RECxRecent_LESUM	1719	NA	NA	NA	NA	NA	NA
7	rs75897827:22759456:G:A	22759456	A	1	0.008242	0.01108	ADDxRecent_LESUM	1706	0.1716	0.1979	-0.2162	0.5594	0.8672	0.386	DOMxRecent_LESUM	1706	0.1716	0.1979	-0.2162	0.5594	0.8672	0.386	RECxRecent_LESUM	1706	NA	NA	NA	NA	NA	NA
7	rs77529569:22779095:T:C	22779095	C	0.1536	0.02473	0.07155	ADDxRecent_LESUM	1676	0.2036	0.1008	0.005976	0.4013	2.019	0.04362	DOMxRecent_LESUM	1676	0.1947	0.1081	-0.01715	0.4066	1.801	0.07184	RECxRecent_LESUM	1676	0.7462	0.4694	-0.1738	1.666	1.59	0.1121
7	rs7778629:22763822:T:A	22763822	A	0.3417	0.009341	0.01525	ADDxRecent_LESUM	1705	0.02761	0.2099	-0.3838	0.439	0.1315	0.8954	DOMxRecent_LESUM	1705	0.05663	0.2147	-0.3642	0.4775	0.2637	0.792	RECxRecent_LESUM	1705	NA	NA	NA	NA	NA	NA
7	rs7781534:22778592:A:C	22778592	A	0.434	0.02527	0.4146	ADDxRecent_LESUM	1676	0.03857	0.04931	-0.05808	0.1352	0.7821	0.4343	DOMxRecent_LESUM	1676	0.1191	0.07128	-0.02065	0.2588	1.67	0.09504	RECxRecent_LESUM	1676	-0.06575	0.09235	-0.2468	0.1153	-0.7119	0.4766
7	rs7784987:22761488:G:A	22761488	A	0.3313	0.008242	0.01496	ADDxRecent_LESUM	1707	0.0424	0.2112	-0.3715	0.4563	0.2008	0.8409	DOMxRecent_LESUM	1707	0.07075	0.216	-0.3526	0.4941	0.3276	0.7433	RECxRecent_LESUM	1707	NA	NA	NA	NA	NA	NA
7	rs7787893:22774437:A:G	22774437	A	0.2281	0.02143	0.434	ADDxRecent_LESUM	1683	0.03186	0.04885	-0.06389	0.1276	0.6521	0.5144	DOMxRecent_LESUM	1683	0.1041	0.07216	-0.03733	0.2455	1.443	0.1493	RECxRecent_LESUM	1683	-0.05282	0.08892	-0.2271	0.1215	-0.594	0.5526
7	rs7791692:22780536:A:G	22780536	G	0.5866	0.004945	0.3156	ADDxRecent_LESUM	1712	0.0973	0.05137	-0.00339	0.198	1.894	0.0584	DOMxRecent_LESUM	1712	0.09958	0.06694	-0.03162	0.2308	1.488	0.137	RECxRecent_LESUM	1712	0.1907	0.1139	-0.0326	0.414	1.674	0.09436
7	rs7791815:22780606:A:G	22780606	G	0.625	0.002747	0.3157	ADDxRecent_LESUM	1716	0.1017	0.0515	0.0007622	0.2026	1.975	0.04846	DOMxRecent_LESUM	1716	0.1051	0.06713	-0.02645	0.2367	1.566	0.1175	RECxRecent_LESUM	1716	0.1957	0.1142	-0.02801	0.4194	1.715	0.08661
7	rs7801617:22758082:G:A	22758082	A	0.2742	0.002747	0.09449	ADDxRecent_LESUM	1715	0.1066	0.08182	-0.05372	0.267	1.303	0.1926	DOMxRecent_LESUM	1715	0.1024	0.09075	-0.07549	0.2803	1.128	0.2594	RECxRecent_LESUM	1715	0.3537	0.3118	-0.2573	0.9647	1.135	0.2567
7	rs7802307:22766433:T:A	22766433	T	0.2389	0.04066	0.4218	ADDxRecent_LESUM	1649	0.01736	0.04873	-0.07816	0.1129	0.3561	0.7218	DOMxRecent_LESUM	1649	0.09357	0.07172	-0.047	0.2341	1.305	0.1922	RECxRecent_LESUM	1649	-0.08927	0.08963	-0.265	0.08641	-0.996	0.3194
7	rs7805828:22758562:G:A	22758562	A	2.463e-05	0.004945	0.4139	ADDxRecent_LESUM	1712	-0.1408	0.0453	-0.2296	-0.05201	-3.108	0.001914	DOMxRecent_LESUM	1712	-0.09808	0.07057	-0.2364	0.04024	-1.39	0.1648	RECxRecent_LESUM	1712	-0.3222	0.0811	-0.4812	-0.1633	-3.973	7.39e-05
7	rs7808204:22775271:T:C	22775271	C	0.3234	0.01648	0.0148	ADDxRecent_LESUM	1690	-0.03087	0.2032	-0.4292	0.3675	-0.1519	0.8793	DOMxRecent_LESUM	1690	-0.007407	0.2071	-0.4133	0.3985	-0.03576	0.9715	RECxRecent_LESUM	1690	NA	NA	NA	NA	NA	NA

## Sheet: S3 Interaction with RLE onBSI18
CHR	SNP	BP	A1	HWE	MR	MAF	ADD								DOM								REC
							TEST	NMISS	BETA	SE	L95	U95	STAT	P	TEST	NMISS	BETA	SE	L95	U95	STAT	P	TEST	NMISS	BETA	SE	L95	U95	STAT	P
7	exm609179	22771039	A	1	0	0.01099	ADDxRecent_LESUM	1751	0.006018	0.28	-0.5428	0.5548	0.02149	0.9829	DOMxRecent_LESUM	1751	0.006018	0.28	-0.5428	0.5548	0.02149	0.9829	RECxRecent_LESUM	1751	NA	NA	NA	NA	NA	NA
7	rs10242595:22774231:G:A	22774231	A	0.7382	0.01319	0.3046	ADDxRecent_LESUM	1728	0.0886	0.0629	-0.03468	0.2119	1.409	0.1591	DOMxRecent_LESUM	1728	0.07119	0.08115	-0.08787	0.2303	0.8773	0.3805	RECxRecent_LESUM	1728	0.2347	0.1425	-0.04463	0.514	1.647	0.09978
7	rs10499563	22760488	G	0.008283	0.0005495	0.2155	ADDxRecent_LESUM	1750	-0.03974	0.06492	-0.167	0.08751	-0.6121	0.5405	DOMxRecent_LESUM	1750	-0.01719	0.083	-0.1799	0.1455	-0.207	0.836	RECxRecent_LESUM	1750	-0.1445	0.1603	-0.4586	0.1696	-0.9015	0.3674
7	rs113055527:22763752:G:A	22763752	A	0.3216	0.00989	0.01471	ADDxRecent_LESUM	1734	-0.1083	0.2587	-0.6153	0.3987	-0.4188	0.6754	DOMxRecent_LESUM	1734	-0.06135	0.2644	-0.5796	0.4569	-0.232	0.8165	RECxRecent_LESUM	1734	NA	NA	NA	NA	NA	NA
7	rs117814509:22773283:A:G	22773283	G	1	0.02033	0.02664	ADDxRecent_LESUM	1715	-0.07851	0.1648	-0.4014	0.2444	-0.4765	0.6338	DOMxRecent_LESUM	1715	-0.09047	0.1659	-0.4157	0.2348	-0.5452	0.5857	RECxRecent_LESUM	1715	NA	NA	NA	NA	NA	NA
7	rs11976793:22781274:C:T	22781274	T	0.01043	0.01044	0.1521	ADDxRecent_LESUM	1732	0.07379	0.07275	-0.0688	0.2164	1.014	0.3106	DOMxRecent_LESUM	1732	0.07764	0.08839	-0.0956	0.2509	0.8784	0.3799	RECxRecent_LESUM	1732	0.1528	0.2017	-0.2425	0.5482	0.7576	0.4488
7	rs11976818:22781321:C:T	22781321	T	0.625	0.001648	0.3156	ADDxRecent_LESUM	1749	0.09145	0.06198	-0.03003	0.2129	1.476	0.1403	DOMxRecent_LESUM	1749	0.05475	0.08092	-0.1039	0.2133	0.6765	0.4988	RECxRecent_LESUM	1749	0.2898	0.1371	0.0212	0.5584	2.115	0.0346
7	rs11981074:22781435:T:C	22781435	C	0.01356	0.009341	0.1525	ADDxRecent_LESUM	1734	0.07268	0.07271	-0.06982	0.2152	0.9997	0.3176	DOMxRecent_LESUM	1734	0.07611	0.08832	-0.097	0.2492	0.8617	0.389	RECxRecent_LESUM	1734	0.153	0.2017	-0.2423	0.5483	0.7587	0.4481
7	rs12700386:22763009:C:G	22763009	G	0.09165	0.04066	0.1939	ADDxRecent_LESUM	1681	0.005336	0.06906	-0.13	0.1407	0.07726	0.9384	DOMxRecent_LESUM	1681	0.01203	0.08497	-0.1545	0.1786	0.1416	0.8874	RECxRecent_LESUM	1681	-0.007239	0.1814	-0.3628	0.3483	-0.0399	0.9682
7	rs12700390:22777129:G:T	22777129	G	0.4337	0.02582	0.4146	ADDxRecent_LESUM	1706	-0.008074	0.05962	-0.1249	0.1088	-0.1354	0.8923	DOMxRecent_LESUM	1706	0.04668	0.08568	-0.1213	0.2146	0.5448	0.5859	RECxRecent_LESUM	1706	-0.1067	0.1125	-0.3272	0.1138	-0.9485	0.343
7	rs12700391:22777327:C:A	22777327	C	0.4337	0.02582	0.4146	ADDxRecent_LESUM	1706	-0.008074	0.05962	-0.1249	0.1088	-0.1354	0.8923	DOMxRecent_LESUM	1706	0.04668	0.08568	-0.1213	0.2146	0.5448	0.5859	RECxRecent_LESUM	1706	-0.1067	0.1125	-0.3272	0.1138	-0.9485	0.343
7	rs13306433:22768914:G:A	22768914	A	1	0.0005495	0.01045	ADDxRecent_LESUM	1750	0.02307	0.2836	-0.5328	0.5789	0.08135	0.9352	DOMxRecent_LESUM	1750	0.02307	0.2836	-0.5328	0.5789	0.08135	0.9352	RECxRecent_LESUM	1750	NA	NA	NA	NA	NA	NA
7	rs13438415:22760002:C:A	22760002	A	0.06564	0.01319	0.07628	ADDxRecent_LESUM	1728	-0.0008615	0.1058	-0.2083	0.2066	-0.00814	0.9935	DOMxRecent_LESUM	1728	0.001447	0.118	-0.2298	0.2327	0.01226	0.9902	RECxRecent_LESUM	1728	-0.005421	0.4011	-0.7915	0.7807	-0.01352	0.9892
7	rs140938756:22780605:C:T	22780605	T	1	0.02473	0.01211	ADDxRecent_LESUM	1710	-0.5496	0.3214	-1.18	0.08035	-1.71	0.08746	DOMxRecent_LESUM	1710	-0.5496	0.3214	-1.18	0.08035	-1.71	0.08746	RECxRecent_LESUM	1710	NA	NA	NA	NA	NA	NA
7	rs1474347:22768124:C:A	22768124	C	0.205	0.03571	0.4282	ADDxRecent_LESUM	1688	-0.02189	0.05904	-0.1376	0.09381	-0.3708	0.7108	DOMxRecent_LESUM	1688	0.007978	0.08665	-0.1619	0.1778	0.09206	0.9267	RECxRecent_LESUM	1688	-0.08274	0.1085	-0.2955	0.13	-0.7624	0.4459
7	rs1474348:22767908:C:G	22767908	C	0.2054	0.03516	0.4282	ADDxRecent_LESUM	1689	-0.022	0.05902	-0.1377	0.09368	-0.3728	0.7094	DOMxRecent_LESUM	1689	0.007607	0.08662	-0.1622	0.1774	0.08782	0.93	RECxRecent_LESUM	1689	-0.08247	0.1085	-0.2951	0.1302	-0.7601	0.4473
7	rs1524107:22768219:C:T	22768219	T	0.2401	0.01319	0.05401	ADDxRecent_LESUM	1727	0.08042	0.1457	-0.2052	0.366	0.5519	0.5811	DOMxRecent_LESUM	1727	0.05555	0.1506	-0.2397	0.3508	0.3687	0.7124	RECxRecent_LESUM	1727	1.168	1.011	-0.8136	3.149	1.155	0.2482
7	rs1546762:22757503:C:T	22757503	C	0.01667	0.001099	0.4909	ADDxRecent_LESUM	1749	0.04563	0.05646	-0.06504	0.1563	0.8081	0.4192	DOMxRecent_LESUM	1749	0.154	0.08957	-0.02157	0.3295	1.719	0.08577	RECxRecent_LESUM	1749	-0.04249	0.09582	-0.2303	0.1453	-0.4434	0.6575
7	rs1546763:22757843:G:A	22757843	G	0.01667	0.001099	0.4909	ADDxRecent_LESUM	1749	0.04563	0.05646	-0.06504	0.1563	0.8081	0.4192	DOMxRecent_LESUM	1749	0.154	0.08957	-0.02157	0.3295	1.719	0.08577	RECxRecent_LESUM	1749	-0.04249	0.09582	-0.2303	0.1453	-0.4434	0.6575
7	rs1548216:22769773:G:C	22769773	C	0.3323	0.01209	0.01502	ADDxRecent_LESUM	1729	-0.04462	0.2582	-0.5508	0.4615	-0.1728	0.8628	DOMxRecent_LESUM	1729	0.008525	0.2645	-0.5099	0.5269	0.03223	0.9743	RECxRecent_LESUM	1729	NA	NA	NA	NA	NA	NA
7	rs1554606:22768707:T:G	22768707	T	0.123	0.03077	0.4453	ADDxRecent_LESUM	1697	-0.03484	0.05859	-0.1497	0.08	-0.5946	0.5522	DOMxRecent_LESUM	1697	-0.004331	0.08747	-0.1758	0.1671	-0.04951	0.9605	RECxRecent_LESUM	1697	-0.1047	0.1055	-0.3115	0.102	-0.9928	0.321
7	rs1581497:22779503:C:A	22779503	C	0.4347	0.02363	0.4162	ADDxRecent_LESUM	1710	-0.009144	0.05957	-0.1259	0.1076	-0.1535	0.878	DOMxRecent_LESUM	1710	0.04519	0.08564	-0.1227	0.213	0.5276	0.5978	RECxRecent_LESUM	1710	-0.107	0.1123	-0.3272	0.1131	-0.953	0.3407
7	rs1800795:22766645:C:G	22766645	C	0.2402	0.04341	0.4285	ADDxRecent_LESUM	1674	-0.02965	0.05921	-0.1457	0.0864	-0.5007	0.6167	DOMxRecent_LESUM	1674	-0.0005545	0.087	-0.1711	0.17	-0.006373	0.9949	RECxRecent_LESUM	1674	-0.09567	0.1088	-0.309	0.1177	-0.8789	0.3796
7	rs1800796:22766246:G:C	22766246	C	0.2441	0.01923	0.05462	ADDxRecent_LESUM	1716	0.08713	0.1459	-0.1987	0.373	0.5974	0.5503	DOMxRecent_LESUM	1716	0.06338	0.1508	-0.2321	0.3589	0.4204	0.6742	RECxRecent_LESUM	1716	1.165	1.012	-0.8192	3.149	1.151	0.25
7	rs1829927:22779918:G:A	22779918	G	0.434	0.02527	0.4146	ADDxRecent_LESUM	1707	-0.007679	0.05962	-0.1245	0.1092	-0.1288	0.8975	DOMxRecent_LESUM	1707	0.04793	0.08568	-0.12	0.2159	0.5594	0.576	RECxRecent_LESUM	1707	-0.1076	0.1125	-0.3281	0.113	-0.956	0.3392
7	rs1880241:22759469:A:G	22759469	G	0.006962	0.01758	0.4849	ADDxRecent_LESUM	1720	-0.01199	0.05574	-0.1212	0.09726	-0.2151	0.8297	DOMxRecent_LESUM	1720	0.0357	0.09209	-0.1448	0.2162	0.3876	0.6983	RECxRecent_LESUM	1720	-0.06594	0.09172	-0.2457	0.1138	-0.7189	0.4723
7	rs1880242:22759607:G:T	22759607	G	0.02103	0.008242	0.4917	ADDxRecent_LESUM	1736	0.03883	0.05655	-0.072	0.1497	0.6867	0.4924	DOMxRecent_LESUM	1736	0.1429	0.0898	-0.03314	0.3189	1.591	0.1118	RECxRecent_LESUM	1736	-0.04962	0.09574	-0.2373	0.138	-0.5183	0.6043
7	rs1880243:22759655:C:A	22759655	A	0.03761	0.009341	0.198	ADDxRecent_LESUM	1734	0.003599	0.06794	-0.1296	0.1368	0.05298	0.9578	DOMxRecent_LESUM	1734	0.008686	0.08353	-0.155	0.1724	0.104	0.9172	RECxRecent_LESUM	1734	-0.004946	0.1782	-0.3543	0.3444	-0.02775	0.9779
7	rs1880244:22759730:C:T	22759730	T	0.3405	0.004945	0.01518	ADDxRecent_LESUM	1742	-0.02422	0.2718	-0.557	0.5086	-0.08908	0.929	DOMxRecent_LESUM	1742	0.04703	0.2803	-0.5023	0.5963	0.1678	0.8667	RECxRecent_LESUM	1742	NA	NA	NA	NA	NA	NA
7	rs1880245:22759731:A:T	22759731	T	0.3405	0.004945	0.01518	ADDxRecent_LESUM	1742	-0.02422	0.2718	-0.557	0.5086	-0.08908	0.929	DOMxRecent_LESUM	1742	0.04703	0.2803	-0.5023	0.5963	0.1678	0.8667	RECxRecent_LESUM	1742	NA	NA	NA	NA	NA	NA
7	rs2002792:22763845:C:G	22763845	G	0.006139	0.04945	0.4977	ADDxRecent_LESUM	1665	-0.01799	0.05767	-0.131	0.09504	-0.312	0.7551	DOMxRecent_LESUM	1665	0.06069	0.09733	-0.1301	0.2515	0.6235	0.5331	RECxRecent_LESUM	1665	-0.1001	0.09213	-0.2807	0.08042	-1.087	0.2772
7	rs2066992:22768249:G:T	22768249	T	0.2401	0.01319	0.05401	ADDxRecent_LESUM	1727	0.08042	0.1457	-0.2052	0.366	0.5519	0.5811	DOMxRecent_LESUM	1727	0.05555	0.1506	-0.2397	0.3508	0.3687	0.7124	RECxRecent_LESUM	1727	1.168	1.011	-0.8136	3.149	1.155	0.2482
7	rs2069824:22765232:T:C	22765232	C	0.05793	0.01319	0.07489	ADDxRecent_LESUM	1729	0.007459	0.1065	-0.2012	0.2161	0.07007	0.9441	DOMxRecent_LESUM	1729	0.01114	0.1188	-0.2216	0.2439	0.09383	0.9253	RECxRecent_LESUM	1729	-0.006013	0.4022	-0.7943	0.7823	-0.01495	0.9881
7	rs2069832:22767433:A:G	22767433	A	0.2041	0.03846	0.4263	ADDxRecent_LESUM	1681	-0.0306	0.05898	-0.1462	0.08499	-0.5189	0.6039	DOMxRecent_LESUM	1681	-0.00377	0.0865	-0.1733	0.1658	-0.04359	0.9652	RECxRecent_LESUM	1681	-0.0938	0.1087	-0.3068	0.1192	-0.8631	0.3882
7	rs2069835:22767871:T:C	22767871	C	0.02426	0.01868	0.05627	ADDxRecent_LESUM	1720	-0.02366	0.1255	-0.2697	0.2224	-0.1885	0.8505	DOMxRecent_LESUM	1720	-0.04166	0.1351	-0.3064	0.2231	-0.3085	0.7578	RECxRecent_LESUM	1720	0.2452	0.5825	-0.8965	1.387	0.421	0.6738
7	rs2069837:22768027:A:G	22768027	G	0.3077	0.02582	0.07558	ADDxRecent_LESUM	1704	0.01834	0.1067	-0.1909	0.2276	0.1718	0.8636	DOMxRecent_LESUM	1704	0.01896	0.1129	-0.2023	0.2402	0.1679	0.8667	RECxRecent_LESUM	1704	-0.0988	0.6008	-1.276	1.079	-0.1644	0.8694
7	rs2069843:22769994:G:A	22769994	A	0.3317	0.00989	0.01498	ADDxRecent_LESUM	1733	-0.04172	0.2588	-0.549	0.4655	-0.1612	0.872	DOMxRecent_LESUM	1733	0.01147	0.2651	-0.5081	0.531	0.04327	0.9655	RECxRecent_LESUM	1733	NA	NA	NA	NA	NA	NA
7	rs2069844:22770010:C:A	22770010	A	0.3323	0.01209	0.01502	ADDxRecent_LESUM	1729	-0.04462	0.2582	-0.5508	0.4615	-0.1728	0.8628	DOMxRecent_LESUM	1729	0.008525	0.2645	-0.5099	0.5269	0.03223	0.9743	RECxRecent_LESUM	1729	NA	NA	NA	NA	NA	NA
7	rs2069845:22770149:G:A	22770149	G	0.1358	0.02747	0.4455	ADDxRecent_LESUM	1703	-0.03422	0.05848	-0.1488	0.08039	-0.5852	0.5585	DOMxRecent_LESUM	1703	-0.004035	0.0873	-0.1751	0.1671	-0.04623	0.9631	RECxRecent_LESUM	1703	-0.1029	0.1053	-0.3092	0.1034	-0.9774	0.3285
7	rs2069849:22771156:C:T	22771156	T	0.3222	0.01209	0.01474	ADDxRecent_LESUM	1729	0.0003106	0.259	-0.5074	0.508	0.001199	0.999	DOMxRecent_LESUM	1729	0.05158	0.2652	-0.4682	0.5713	0.1945	0.8458	RECxRecent_LESUM	1729	NA	NA	NA	NA	NA	NA
7	rs2069852:22772260:G:A	22772260	A	1	0.03297	0.02983	ADDxRecent_LESUM	1695	0.4721	0.2008	0.07846	0.8657	2.351	0.01886	DOMxRecent_LESUM	1695	0.4934	0.202	0.09744	0.8893	2.442	0.0147	RECxRecent_LESUM	1695	NA	NA	NA	NA	NA	NA
7	rs2140543:22778205:G:C	22778205	C	0.7827	0.001648	0.3068	ADDxRecent_LESUM	1749	0.08974	0.06228	-0.03233	0.2118	1.441	0.1498	DOMxRecent_LESUM	1749	0.06927	0.08074	-0.08897	0.2275	0.858	0.391	RECxRecent_LESUM	1749	0.2443	0.14	-0.02998	0.5187	1.746	0.08103
7	rs2177473:22781145:G:A	22781145	A	0.8253	0.001099	0.3064	ADDxRecent_LESUM	1750	0.08909	0.06228	-0.03299	0.2112	1.43	0.1528	DOMxRecent_LESUM	1750	0.06791	0.08075	-0.09035	0.2262	0.841	0.4004	RECxRecent_LESUM	1750	0.2452	0.14	-0.02915	0.5196	1.752	0.07999
7	rs34328912:22771738:A:C	22771738	C	0.2524	0.02582	0.05556	ADDxRecent_LESUM	1704	0.0973	0.1454	-0.1876	0.3822	0.6693	0.5034	DOMxRecent_LESUM	1704	0.07355	0.1502	-0.2209	0.368	0.4896	0.6245	RECxRecent_LESUM	1704	1.171	1.012	-0.8117	3.154	1.158	0.2472
7	rs34880821:22775450:G:A	22775450	A	0.135	0.02253	0.256	ADDxRecent_LESUM	1713	-0.05201	0.06234	-0.1742	0.07019	-0.8342	0.4043	DOMxRecent_LESUM	1713	-0.01393	0.08223	-0.1751	0.1472	-0.1693	0.8655	RECxRecent_LESUM	1713	-0.2353	0.143	-0.5155	0.0449	-1.646	0.09997
7	rs35436671:22775508:G:A	22775508	G	0.3779	0.03022	0.4161	ADDxRecent_LESUM	1698	-0.002127	0.05975	-0.1192	0.115	-0.03559	0.9716	DOMxRecent_LESUM	1698	0.05482	0.08605	-0.1138	0.2235	0.6371	0.5242	RECxRecent_LESUM	1698	-0.09858	0.1123	-0.3187	0.1216	-0.8776	0.3803
7	rs35610689:22773820:A:G	22773820	G	0.1047	0.02747	0.2559	ADDxRecent_LESUM	1704	-0.05309	0.06237	-0.1753	0.06915	-0.8513	0.3947	DOMxRecent_LESUM	1704	-0.01643	0.08232	-0.1778	0.1449	-0.1996	0.8418	RECxRecent_LESUM	1704	-0.2345	0.1428	-0.5145	0.04543	-1.642	0.1008
7	rs367801961:22771832:G:A	22771832	A	0.05561	0.02802	0.2739	ADDxRecent_LESUM	1703	-0.03472	0.06059	-0.1535	0.08404	-0.573	0.5667	DOMxRecent_LESUM	1703	0.002736	0.08166	-0.1573	0.1628	0.03351	0.9733	RECxRecent_LESUM	1703	-0.1834	0.1343	-0.4465	0.07979	-1.366	0.1722
7	rs4719713:22758811:G:A	22758811	G	0.0188	0.003297	0.4912	ADDxRecent_LESUM	1745	0.04459	0.05654	-0.06622	0.1554	0.7888	0.4304	DOMxRecent_LESUM	1745	0.1519	0.08969	-0.02392	0.3277	1.693	0.09058	RECxRecent_LESUM	1745	-0.04327	0.09592	-0.2313	0.1447	-0.4511	0.652
7	rs4719714:22760713:A:T	22760713	T	0.008252	0.002747	0.2157	ADDxRecent_LESUM	1746	-0.04119	0.06502	-0.1686	0.08625	-0.6335	0.5265	DOMxRecent_LESUM	1746	-0.01896	0.08315	-0.1819	0.144	-0.228	0.8197	RECxRecent_LESUM	1746	-0.1457	0.1603	-0.46	0.1685	-0.909	0.3635
7	rs4722168:22779002:G:A	22779002	G	0.4047	0.02967	0.4151	ADDxRecent_LESUM	1699	-0.01377	0.05972	-0.1308	0.1033	-0.2305	0.8177	DOMxRecent_LESUM	1699	0.03884	0.08592	-0.1296	0.2072	0.4521	0.6513	RECxRecent_LESUM	1699	-0.1125	0.1125	-0.3331	0.108	-0.9999	0.3175
7	rs56728381:22756803:G:C	22756803	C	0.00935	0.008242	0.2133	ADDxRecent_LESUM	1737	-0.03443	0.06503	-0.1619	0.09302	-0.5295	0.5965	DOMxRecent_LESUM	1737	-0.01823	0.083	-0.1809	0.1445	-0.2196	0.8262	RECxRecent_LESUM	1737	-0.1003	0.1613	-0.4163	0.2158	-0.6217	0.5342
7	rs57394127:22778179:G:A	22778179	A	0.2584	0.002747	0.03196	ADDxRecent_LESUM	1747	-0.02049	0.1587	-0.3315	0.2905	-0.1292	0.8972	DOMxRecent_LESUM	1747	-0.02049	0.1587	-0.3315	0.2905	-0.1292	0.8972	RECxRecent_LESUM	1747	NA	NA	NA	NA	NA	NA
7	rs58788432:22777885:A:G	22777885	G	0.7827	0.002198	0.3067	ADDxRecent_LESUM	1748	0.08992	0.0623	-0.03218	0.212	1.443	0.1491	DOMxRecent_LESUM	1748	0.06971	0.08077	-0.0886	0.228	0.863	0.3882	RECxRecent_LESUM	1748	0.244	0.14	-0.03039	0.5184	1.743	0.08153
7	rs58911359:22771805:T:C	22771805	C	0.3122	0.01264	0.01447	ADDxRecent_LESUM	1728	-0.007605	0.2601	-0.5173	0.5021	-0.02924	0.9767	DOMxRecent_LESUM	1728	0.04368	0.2661	-0.4779	0.5653	0.1641	0.8697	RECxRecent_LESUM	1728	NA	NA	NA	NA	NA	NA
7	rs60056354:22771833:A:T	22771833	T	0.05561	0.02802	0.2739	ADDxRecent_LESUM	1703	-0.03472	0.06059	-0.1535	0.08404	-0.573	0.5667	DOMxRecent_LESUM	1703	0.002736	0.08166	-0.1573	0.1628	0.03351	0.9733	RECxRecent_LESUM	1703	-0.1834	0.1343	-0.4465	0.07979	-1.366	0.1722
7	rs62449494:22758035:A:G	22758035	G	4.625e-05	0.006044	0.4127	ADDxRecent_LESUM	1740	-0.04117	0.05495	-0.1489	0.06654	-0.7492	0.4538	DOMxRecent_LESUM	1740	0.01784	0.08511	-0.149	0.1847	0.2096	0.834	RECxRecent_LESUM	1740	-0.1519	0.09846	-0.3449	0.04109	-1.543	0.1231
7	rs62449495:22764338:G:A	22764338	A	0.1957	0.04615	0.1959	ADDxRecent_LESUM	1669	0.05392	0.07047	-0.08419	0.192	0.7653	0.4442	DOMxRecent_LESUM	1669	0.04261	0.0843	-0.1226	0.2078	0.5054	0.6133	RECxRecent_LESUM	1669	0.1704	0.1947	-0.2113	0.552	0.875	0.3817
7	rs62449497:22776747:T:C	22776747	C	0.003976	0.01813	0.06799	ADDxRecent_LESUM	1719	0.1241	0.09866	-0.06929	0.3174	1.258	0.2087	DOMxRecent_LESUM	1719	0.1486	0.1155	-0.07771	0.375	1.287	0.1983	RECxRecent_LESUM	1719	0.1783	0.329	-0.4665	0.823	0.5419	0.5879
7	rs62449499:22781314:A:G	22781314	G	0.00875	0.01758	0.1488	ADDxRecent_LESUM	1720	0.07411	0.07378	-0.0705	0.2187	1.004	0.3153	DOMxRecent_LESUM	1720	0.0752	0.08902	-0.09928	0.2497	0.8448	0.3984	RECxRecent_LESUM	1720	0.1722	0.2074	-0.2342	0.5787	0.8304	0.4064
7	rs6461662	22757089	G	0.01482	0	0.4918	ADDxRecent_LESUM	1751	0.04896	0.05642	-0.06162	0.1595	0.8679	0.3856	DOMxRecent_LESUM	1751	0.1589	0.08954	-0.01656	0.3344	1.775	0.07608	RECxRecent_LESUM	1751	-0.03831	0.0957	-0.2259	0.1493	-0.4003	0.689
7	rs66543531:22778368:A:T	22778368	T	0.1355	0.01648	0.2553	ADDxRecent_LESUM	1724	-0.05301	0.06209	-0.1747	0.06868	-0.8538	0.3933	DOMxRecent_LESUM	1724	-0.01601	0.08183	-0.1764	0.1444	-0.1956	0.8449	RECxRecent_LESUM	1724	-0.2349	0.1427	-0.5145	0.04468	-1.647	0.09979
7	rs6954667:22780322:C:A	22780322	A	0.2833	0.02527	0.274	ADDxRecent_LESUM	1708	-0.05713	0.06141	-0.1775	0.06323	-0.9302	0.3524	DOMxRecent_LESUM	1708	-0.01658	0.08192	-0.1771	0.144	-0.2024	0.8396	RECxRecent_LESUM	1708	-0.245	0.1377	-0.5149	0.02498	-1.779	0.07549
7	rs6963444:22757155:A:G	22757155	G	0.3842	0.01429	0.01644	ADDxRecent_LESUM	1725	0.02757	0.2688	-0.4992	0.5544	0.1026	0.9183	DOMxRecent_LESUM	1725	0.09753	0.2775	-0.4464	0.6415	0.3514	0.7253	RECxRecent_LESUM	1725	NA	NA	NA	NA	NA	NA
7	rs6963591:22757270:A:C	22757270	A	0.01276	0.003846	0.4912	ADDxRecent_LESUM	1744	0.0477	0.0565	-0.06304	0.1584	0.8443	0.3986	DOMxRecent_LESUM	1744	0.1559	0.08965	-0.01986	0.3316	1.738	0.0823	RECxRecent_LESUM	1744	-0.03858	0.09588	-0.2265	0.1493	-0.4024	0.6875
7	rs6963866:22757341:C:T	22757341	C	0.0168	0.001099	0.4917	ADDxRecent_LESUM	1749	0.04597	0.05647	-0.06472	0.1567	0.814	0.4158	DOMxRecent_LESUM	1749	0.1545	0.08962	-0.02116	0.3301	1.724	0.08491	RECxRecent_LESUM	1749	-0.04197	0.09579	-0.2297	0.1458	-0.4382	0.6613
7	rs73274223:22758696:T:C	22758696	C	0.3505	0.004396	0.01545	ADDxRecent_LESUM	1743	-0.03206	0.2709	-0.5631	0.499	-0.1183	0.9058	DOMxRecent_LESUM	1743	0.03974	0.2794	-0.508	0.5874	0.1422	0.8869	RECxRecent_LESUM	1743	NA	NA	NA	NA	NA	NA
7	rs73274230:22759894:A:G	22759894	G	0.3305	0.005495	0.01492	ADDxRecent_LESUM	1741	-0.01152	0.2728	-0.5461	0.5231	-0.04222	0.9663	DOMxRecent_LESUM	1741	0.05897	0.2811	-0.492	0.6099	0.2098	0.8339	RECxRecent_LESUM	1741	NA	NA	NA	NA	NA	NA
7	rs73274235:22761652:C:A	22761652	A	0.3314	0.008791	0.01497	ADDxRecent_LESUM	1736	-0.1168	0.2575	-0.6216	0.388	-0.4535	0.6503	DOMxRecent_LESUM	1736	-0.06927	0.2634	-0.5855	0.4469	-0.263	0.7926	RECxRecent_LESUM	1736	NA	NA	NA	NA	NA	NA
7	rs73683966:22760011:C:G	22760011	G	0.004169	0.01593	0.2091	ADDxRecent_LESUM	1722	-0.05359	0.0655	-0.182	0.07479	-0.8182	0.4134	DOMxRecent_LESUM	1722	-0.04009	0.08407	-0.2049	0.1247	-0.4769	0.6335	RECxRecent_LESUM	1722	-0.1503	0.1621	-0.4681	0.1675	-0.9271	0.354
7	rs73683967:22760125:T:G	22760125	G	0.006772	0.006593	0.216	ADDxRecent_LESUM	1739	-0.0402	0.06503	-0.1677	0.08727	-0.6181	0.5366	DOMxRecent_LESUM	1739	-0.01677	0.08319	-0.1798	0.1463	-0.2016	0.8403	RECxRecent_LESUM	1739	-0.1515	0.1603	-0.4656	0.1627	-0.945	0.3448
7	rs73684321:22774590:A:G	22774590	G	0.03173	0.03571	0.1672	ADDxRecent_LESUM	1691	0.03241	0.07211	-0.1089	0.1738	0.4494	0.6532	DOMxRecent_LESUM	1691	0.0495	0.08848	-0.1239	0.2229	0.5594	0.5759	RECxRecent_LESUM	1691	-0.01496	0.1945	-0.3961	0.3662	-0.07694	0.9387
7	rs7458109:22757915:G:C	22757915	C	1	0.02582	0.03412	ADDxRecent_LESUM	1707	0.1873	0.1713	-0.1485	0.5231	1.093	0.2744	DOMxRecent_LESUM	1707	0.1847	0.1731	-0.1545	0.524	1.067	0.286	RECxRecent_LESUM	1707	NA	NA	NA	NA	NA	NA
7	rs75045751:22773619:G:A	22773619	A	1	0.0005495	0.01045	ADDxRecent_LESUM	1750	0.02307	0.2836	-0.5328	0.5789	0.08135	0.9352	DOMxRecent_LESUM	1750	0.02307	0.2836	-0.5328	0.5789	0.08135	0.9352	RECxRecent_LESUM	1750	NA	NA	NA	NA	NA	NA
7	rs75897827:22759456:G:A	22759456	A	1	0.008242	0.01108	ADDxRecent_LESUM	1738	-0.01666	0.2396	-0.4862	0.4529	-0.06953	0.9446	DOMxRecent_LESUM	1738	-0.01666	0.2396	-0.4862	0.4529	-0.06953	0.9446	RECxRecent_LESUM	1738	NA	NA	NA	NA	NA	NA
7	rs77529569:22779095:T:C	22779095	C	0.1536	0.02473	0.07155	ADDxRecent_LESUM	1707	0.1123	0.1212	-0.1252	0.3499	0.9268	0.3541	DOMxRecent_LESUM	1707	0.0778	0.13	-0.1769	0.3325	0.5986	0.5495	RECxRecent_LESUM	1707	0.9578	0.5606	-0.1409	2.057	1.709	0.08769
7	rs7778629:22763822:T:A	22763822	A	0.3417	0.009341	0.01525	ADDxRecent_LESUM	1735	-0.08487	0.2567	-0.588	0.4183	-0.3306	0.741	DOMxRecent_LESUM	1735	-0.03817	0.2626	-0.5529	0.4766	-0.1453	0.8845	RECxRecent_LESUM	1735	NA	NA	NA	NA	NA	NA
7	rs7781534:22778592:A:C	22778592	A	0.434	0.02527	0.4146	ADDxRecent_LESUM	1707	-0.007679	0.05962	-0.1245	0.1092	-0.1288	0.8975	DOMxRecent_LESUM	1707	0.04793	0.08568	-0.12	0.2159	0.5594	0.576	RECxRecent_LESUM	1707	-0.1076	0.1125	-0.3281	0.113	-0.956	0.3392
7	rs7784987:22761488:G:A	22761488	A	0.3313	0.008242	0.01496	ADDxRecent_LESUM	1737	-0.1168	0.2575	-0.6214	0.3878	-0.4537	0.6501	DOMxRecent_LESUM	1737	-0.06929	0.2633	-0.5853	0.4468	-0.2632	0.7924	RECxRecent_LESUM	1737	NA	NA	NA	NA	NA	NA
7	rs7787893:22774437:A:G	22774437	A	0.2281	0.02143	0.434	ADDxRecent_LESUM	1714	-0.02843	0.05895	-0.144	0.08711	-0.4822	0.6297	DOMxRecent_LESUM	1714	0.02934	0.08654	-0.1403	0.199	0.339	0.7346	RECxRecent_LESUM	1714	-0.141	0.1081	-0.3529	0.07095	-1.304	0.1925
7	rs7791692:22780536:A:G	22780536	G	0.5866	0.004945	0.3156	ADDxRecent_LESUM	1743	0.08751	0.06201	-0.03403	0.2091	1.411	0.1584	DOMxRecent_LESUM	1743	0.05075	0.08094	-0.1079	0.2094	0.627	0.5307	RECxRecent_LESUM	1743	0.2822	0.1372	0.01338	0.551	2.057	0.03979
7	rs7791815:22780606:A:G	22780606	G	0.625	0.002747	0.3157	ADDxRecent_LESUM	1747	0.09251	0.06199	-0.02899	0.214	1.492	0.1358	DOMxRecent_LESUM	1747	0.05685	0.08094	-0.1018	0.2155	0.7023	0.4826	RECxRecent_LESUM	1747	0.289	0.1371	0.02035	0.5576	2.108	0.03514
7	rs7801617:22758082:G:A	22758082	A	0.2742	0.002747	0.09449	ADDxRecent_LESUM	1746	-0.02288	0.09896	-0.2168	0.1711	-0.2312	0.8172	DOMxRecent_LESUM	1746	-0.01973	0.1096	-0.2345	0.195	-0.1801	0.8571	RECxRecent_LESUM	1746	-0.06718	0.38	-0.812	0.6776	-0.1768	0.8597
7	rs7802307:22766433:T:A	22766433	T	0.2389	0.04066	0.4218	ADDxRecent_LESUM	1679	-0.04744	0.0588	-0.1627	0.0678	-0.8068	0.4199	DOMxRecent_LESUM	1679	-0.03938	0.08604	-0.208	0.1293	-0.4577	0.6472	RECxRecent_LESUM	1679	-0.09704	0.109	-0.3107	0.1166	-0.8903	0.3734
7	rs7805828:22758562:G:A	22758562	A	2.463e-05	0.004945	0.4139	ADDxRecent_LESUM	1742	-0.03556	0.05462	-0.1426	0.07149	-0.6511	0.515	DOMxRecent_LESUM	1742	0.02152	0.08505	-0.1452	0.1882	0.253	0.8003	RECxRecent_LESUM	1742	-0.1371	0.09759	-0.3284	0.05416	-1.405	0.1602
7	rs7808204:22775271:T:C	22775271	C	0.3234	0.01648	0.0148	ADDxRecent_LESUM	1721	-0.0768	0.2478	-0.5626	0.409	-0.3099	0.7567	DOMxRecent_LESUM	1721	-0.03696	0.2526	-0.532	0.458	-0.1463	0.8837	RECxRecent_LESUM	1721	NA	NA	NA	NA	NA	NA

## Sheet: S3 Interaction with RLE onBSI21
CHR	SNP	BP	A1	HWE	MR	MAF	ADD								DOM								REC
							TEST	NMISS	BETA	SE	L95	U95	STAT	P	TEST	NMISS	BETA	SE	L95	U95	STAT	P	TEST	NMISS	BETA	SE	L95	U95	STAT	P
7	exm609179	22771039	A	1	0	0.01099	ADDxRecent_LESUM	1749	0.4739	0.2333	0.01666	0.9312	2.031	0.04237	DOMxRecent_LESUM	1749	0.4739	0.2333	0.01666	0.9312	2.031	0.04237	RECxRecent_LESUM	1749	NA	NA	NA	NA	NA	NA
7	rs10242595:22774231:G:A	22774231	A	0.7382	0.01319	0.3046	ADDxRecent_LESUM	1726	0.006813	0.05268	-0.09643	0.1101	0.1293	0.8971	DOMxRecent_LESUM	1726	-0.01268	0.06798	-0.1459	0.1205	-0.1866	0.852	RECxRecent_LESUM	1726	0.07375	0.1193	-0.1601	0.3076	0.6181	0.5366
7	rs10499563	22760488	G	0.008283	0.0005495	0.2155	ADDxRecent_LESUM	1748	-0.01342	0.05418	-0.1196	0.09276	-0.2477	0.8044	DOMxRecent_LESUM	1748	0.03093	0.06927	-0.1048	0.1667	0.4465	0.6553	RECxRecent_LESUM	1748	-0.1714	0.1336	-0.4332	0.09044	-1.283	0.1997
7	rs113055527:22763752:G:A	22763752	A	0.3216	0.00989	0.01471	ADDxRecent_LESUM	1732	-0.06211	0.2163	-0.4861	0.3618	-0.2871	0.774	DOMxRecent_LESUM	1732	-0.0527	0.221	-0.4859	0.3805	-0.2384	0.8116	RECxRecent_LESUM	1732	NA	NA	NA	NA	NA	NA
7	rs117814509:22773283:A:G	22773283	G	1	0.02033	0.02664	ADDxRecent_LESUM	1713	-0.1047	0.1385	-0.3761	0.1668	-0.7558	0.4499	DOMxRecent_LESUM	1713	-0.108	0.1395	-0.3815	0.1655	-0.7739	0.4391	RECxRecent_LESUM	1713	NA	NA	NA	NA	NA	NA
7	rs11976793:22781274:C:T	22781274	T	0.01043	0.01044	0.1521	ADDxRecent_LESUM	1730	0.01568	0.06095	-0.1038	0.1351	0.2573	0.7969	DOMxRecent_LESUM	1730	0.02422	0.07404	-0.1209	0.1693	0.3271	0.7436	RECxRecent_LESUM	1730	-0.025	0.1689	-0.356	0.306	-0.1481	0.8823
7	rs11976818:22781321:C:T	22781321	T	0.625	0.001648	0.3156	ADDxRecent_LESUM	1747	0.01649	0.05176	-0.08495	0.1179	0.3186	0.75	DOMxRecent_LESUM	1747	-0.01256	0.06757	-0.145	0.1199	-0.1859	0.8525	RECxRecent_LESUM	1747	0.1177	0.1144	-0.1066	0.342	1.029	0.3038
7	rs11981074:22781435:T:C	22781435	C	0.01356	0.009341	0.1525	ADDxRecent_LESUM	1732	0.01609	0.0609	-0.1033	0.1354	0.2642	0.7917	DOMxRecent_LESUM	1732	0.02495	0.07396	-0.12	0.1699	0.3373	0.7359	RECxRecent_LESUM	1732	-0.02549	0.1688	-0.3563	0.3053	-0.151	0.88
7	rs12700386:22763009:C:G	22763009	G	0.09165	0.04066	0.1939	ADDxRecent_LESUM	1679	-0.00214	0.05748	-0.1148	0.1105	-0.03722	0.9703	DOMxRecent_LESUM	1679	0.02225	0.07073	-0.1164	0.1609	0.3145	0.7532	RECxRecent_LESUM	1679	-0.1067	0.1508	-0.4023	0.1889	-0.7072	0.4795
7	rs12700390:22777129:G:T	22777129	G	0.4337	0.02582	0.4146	ADDxRecent_LESUM	1704	-0.05898	0.04956	-0.1561	0.03815	-1.19	0.2341	DOMxRecent_LESUM	1704	-0.04827	0.07131	-0.188	0.09149	-0.677	0.4985	RECxRecent_LESUM	1704	-0.1273	0.09355	-0.3107	0.056	-1.361	0.1736
7	rs12700391:22777327:C:A	22777327	C	0.4337	0.02582	0.4146	ADDxRecent_LESUM	1704	-0.05898	0.04956	-0.1561	0.03815	-1.19	0.2341	DOMxRecent_LESUM	1704	-0.04827	0.07131	-0.188	0.09149	-0.677	0.4985	RECxRecent_LESUM	1704	-0.1273	0.09355	-0.3107	0.056	-1.361	0.1736
7	rs13306433:22768914:G:A	22768914	A	1	0.0005495	0.01045	ADDxRecent_LESUM	1748	0.4971	0.2363	0.0339	0.9603	2.103	0.03557	DOMxRecent_LESUM	1748	0.4971	0.2363	0.0339	0.9603	2.103	0.03557	RECxRecent_LESUM	1748	NA	NA	NA	NA	NA	NA
7	rs13438415:22760002:C:A	22760002	A	0.06564	0.01319	0.07628	ADDxRecent_LESUM	1726	0.0342	0.08797	-0.1382	0.2066	0.3888	0.6975	DOMxRecent_LESUM	1726	0.05068	0.09805	-0.1415	0.2429	0.5169	0.6053	RECxRecent_LESUM	1726	-0.07323	0.3334	-0.7268	0.5803	-0.2196	0.8262
7	rs140938756:22780605:C:T	22780605	T	1	0.02473	0.01211	ADDxRecent_LESUM	1708	0.001623	0.2683	-0.5242	0.5275	0.006048	0.9952	DOMxRecent_LESUM	1708	0.001623	0.2683	-0.5242	0.5275	0.006048	0.9952	RECxRecent_LESUM	1708	NA	NA	NA	NA	NA	NA
7	rs1474347:22768124:C:A	22768124	C	0.205	0.03571	0.4282	ADDxRecent_LESUM	1686	-0.07402	0.04882	-0.1697	0.02167	-1.516	0.1297	DOMxRecent_LESUM	1686	-0.07107	0.07174	-0.2117	0.06954	-0.9906	0.322	RECxRecent_LESUM	1686	-0.1393	0.08978	-0.3153	0.03666	-1.552	0.1209
7	rs1474348:22767908:C:G	22767908	C	0.2054	0.03516	0.4282	ADDxRecent_LESUM	1687	-0.07411	0.04881	-0.1698	0.02155	-1.519	0.1291	DOMxRecent_LESUM	1687	-0.07141	0.07172	-0.212	0.06915	-0.9958	0.3195	RECxRecent_LESUM	1687	-0.139	0.08975	-0.3149	0.03687	-1.549	0.1215
7	rs1524107:22768219:C:T	22768219	T	0.2401	0.01319	0.05401	ADDxRecent_LESUM	1725	0.03506	0.1242	-0.2083	0.2784	0.2824	0.7777	DOMxRecent_LESUM	1725	0.02378	0.1285	-0.2281	0.2756	0.185	0.8532	RECxRecent_LESUM	1725	0.8039	0.8471	-0.8564	2.464	0.949	0.3428
7	rs1546762:22757503:C:T	22757503	C	0.01667	0.001099	0.4909	ADDxRecent_LESUM	1747	0.02827	0.04721	-0.06425	0.1208	0.599	0.5493	DOMxRecent_LESUM	1747	0.09776	0.07475	-0.04875	0.2443	1.308	0.1911	RECxRecent_LESUM	1747	-0.03169	0.08023	-0.1889	0.1256	-0.395	0.6929
7	rs1546763:22757843:G:A	22757843	G	0.01667	0.001099	0.4909	ADDxRecent_LESUM	1747	0.02827	0.04721	-0.06425	0.1208	0.599	0.5493	DOMxRecent_LESUM	1747	0.09776	0.07475	-0.04875	0.2443	1.308	0.1911	RECxRecent_LESUM	1747	-0.03169	0.08023	-0.1889	0.1256	-0.395	0.6929
7	rs1548216:22769773:G:C	22769773	C	0.3323	0.01209	0.01502	ADDxRecent_LESUM	1727	-0.06677	0.2161	-0.4903	0.3568	-0.309	0.7574	DOMxRecent_LESUM	1727	-0.0575	0.2213	-0.4912	0.3762	-0.2599	0.795	RECxRecent_LESUM	1727	NA	NA	NA	NA	NA	NA
7	rs1554606:22768707:T:G	22768707	T	0.123	0.03077	0.4453	ADDxRecent_LESUM	1695	-0.08093	0.0485	-0.176	0.01414	-1.668	0.09542	DOMxRecent_LESUM	1695	-0.09938	0.07244	-0.2414	0.04261	-1.372	0.1703	RECxRecent_LESUM	1695	-0.1182	0.0874	-0.2895	0.05311	-1.352	0.1765
7	rs1581497:22779503:C:A	22779503	C	0.4347	0.02363	0.4162	ADDxRecent_LESUM	1708	-0.05773	0.04953	-0.1548	0.03934	-1.166	0.2439	DOMxRecent_LESUM	1708	-0.04661	0.07128	-0.1863	0.09309	-0.6539	0.5133	RECxRecent_LESUM	1708	-0.1257	0.09339	-0.3087	0.05738	-1.346	0.1786
7	rs1800795:22766645:C:G	22766645	C	0.2402	0.04341	0.4285	ADDxRecent_LESUM	1672	-0.07304	0.04913	-0.1693	0.02325	-1.487	0.1373	DOMxRecent_LESUM	1672	-0.06835	0.07227	-0.21	0.0733	-0.9457	0.3444	RECxRecent_LESUM	1672	-0.1409	0.09034	-0.318	0.03617	-1.56	0.1191
7	rs1800796:22766246:G:C	22766246	C	0.2441	0.01923	0.05462	ADDxRecent_LESUM	1714	0.04353	0.1242	-0.1999	0.2869	0.3505	0.726	DOMxRecent_LESUM	1714	0.03305	0.1285	-0.2188	0.2849	0.2572	0.7971	RECxRecent_LESUM	1714	0.808	0.8478	-0.8537	2.47	0.9531	0.3407
7	rs1829927:22779918:G:A	22779918	G	0.434	0.02527	0.4146	ADDxRecent_LESUM	1705	-0.05837	0.0496	-0.1556	0.03885	-1.177	0.2395	DOMxRecent_LESUM	1705	-0.04632	0.07136	-0.1862	0.09354	-0.6491	0.5164	RECxRecent_LESUM	1705	-0.1287	0.09362	-0.3122	0.05482	-1.374	0.1695
7	rs1880241:22759469:A:G	22759469	G	0.006962	0.01758	0.4849	ADDxRecent_LESUM	1717	0.008466	0.04689	-0.08344	0.1004	0.1805	0.8568	DOMxRecent_LESUM	1717	0.08759	0.07747	-0.06424	0.2394	1.131	0.2583	RECxRecent_LESUM	1717	-0.06174	0.07717	-0.213	0.08951	-0.8	0.4238
7	rs1880242:22759607:G:T	22759607	G	0.02103	0.008242	0.4917	ADDxRecent_LESUM	1734	0.02254	0.04734	-0.07024	0.1153	0.4761	0.634	DOMxRecent_LESUM	1734	0.08796	0.07504	-0.05912	0.235	1.172	0.2413	RECxRecent_LESUM	1734	-0.03695	0.08027	-0.1943	0.1204	-0.4603	0.6454
7	rs1880243:22759655:C:A	22759655	A	0.03761	0.009341	0.198	ADDxRecent_LESUM	1732	0.009235	0.05692	-0.1023	0.1208	0.1623	0.8711	DOMxRecent_LESUM	1732	0.03311	0.06999	-0.1041	0.1703	0.4731	0.6362	RECxRecent_LESUM	1732	-0.07856	0.1491	-0.3709	0.2137	-0.5268	0.5984
7	rs1880244:22759730:C:T	22759730	T	0.3405	0.004945	0.01518	ADDxRecent_LESUM	1740	-0.03298	0.2275	-0.4789	0.4129	-0.145	0.8847	DOMxRecent_LESUM	1740	-0.01281	0.2345	-0.4724	0.4468	-0.05462	0.9564	RECxRecent_LESUM	1740	NA	NA	NA	NA	NA	NA
7	rs1880245:22759731:A:T	22759731	T	0.3405	0.004945	0.01518	ADDxRecent_LESUM	1740	-0.03298	0.2275	-0.4789	0.4129	-0.145	0.8847	DOMxRecent_LESUM	1740	-0.01281	0.2345	-0.4724	0.4468	-0.05462	0.9564	RECxRecent_LESUM	1740	NA	NA	NA	NA	NA	NA
7	rs2002792:22763845:C:G	22763845	G	0.006139	0.04945	0.4977	ADDxRecent_LESUM	1663	-0.01379	0.04827	-0.1084	0.08082	-0.2857	0.7751	DOMxRecent_LESUM	1663	0.05937	0.08162	-0.1006	0.2193	0.7274	0.4671	RECxRecent_LESUM	1663	-0.08503	0.07695	-0.2359	0.06579	-1.105	0.2693
7	rs2066992:22768249:G:T	22768249	T	0.2401	0.01319	0.05401	ADDxRecent_LESUM	1725	0.03506	0.1242	-0.2083	0.2784	0.2824	0.7777	DOMxRecent_LESUM	1725	0.02378	0.1285	-0.2281	0.2756	0.185	0.8532	RECxRecent_LESUM	1725	0.8039	0.8471	-0.8564	2.464	0.949	0.3428
7	rs2069824:22765232:T:C	22765232	C	0.05793	0.01319	0.07489	ADDxRecent_LESUM	1727	0.04194	0.08871	-0.1319	0.2158	0.4727	0.6365	DOMxRecent_LESUM	1727	0.06	0.09895	-0.1339	0.2539	0.6064	0.5444	RECxRecent_LESUM	1727	-0.07278	0.3352	-0.7298	0.5843	-0.2171	0.8282
7	rs2069832:22767433:A:G	22767433	A	0.2041	0.03846	0.4263	ADDxRecent_LESUM	1679	-0.07236	0.04888	-0.1682	0.02343	-1.481	0.1389	DOMxRecent_LESUM	1679	-0.06887	0.07176	-0.2095	0.07177	-0.9598	0.3373	RECxRecent_LESUM	1679	-0.1376	0.09009	-0.3142	0.03898	-1.527	0.1269
7	rs2069835:22767871:T:C	22767871	C	0.02426	0.01868	0.05627	ADDxRecent_LESUM	1718	-0.06646	0.1052	-0.2726	0.1397	-0.6319	0.5275	DOMxRecent_LESUM	1718	-0.07425	0.1131	-0.296	0.1475	-0.6562	0.5118	RECxRecent_LESUM	1718	-0.05116	0.4881	-1.008	0.9055	-0.1048	0.9165
7	rs2069837:22768027:A:G	22768027	G	0.3077	0.02582	0.07558	ADDxRecent_LESUM	1702	0.03349	0.08906	-0.1411	0.208	0.376	0.7069	DOMxRecent_LESUM	1702	0.0514	0.0942	-0.1332	0.236	0.5457	0.5854	RECxRecent_LESUM	1702	-0.4126	0.5005	-1.393	0.5684	-0.8243	0.4099
7	rs2069843:22769994:G:A	22769994	A	0.3317	0.00989	0.01498	ADDxRecent_LESUM	1731	-0.06614	0.216	-0.4896	0.3573	-0.3061	0.7595	DOMxRecent_LESUM	1731	-0.05681	0.2212	-0.4904	0.3768	-0.2568	0.7973	RECxRecent_LESUM	1731	NA	NA	NA	NA	NA	NA
7	rs2069844:22770010:C:A	22770010	A	0.3323	0.01209	0.01502	ADDxRecent_LESUM	1727	-0.06677	0.2161	-0.4903	0.3568	-0.309	0.7574	DOMxRecent_LESUM	1727	-0.0575	0.2213	-0.4912	0.3762	-0.2599	0.795	RECxRecent_LESUM	1727	NA	NA	NA	NA	NA	NA
7	rs2069845:22770149:G:A	22770149	G	0.1358	0.02747	0.4455	ADDxRecent_LESUM	1701	-0.0806	0.04839	-0.1754	0.01425	-1.666	0.09599	DOMxRecent_LESUM	1701	-0.09887	0.07228	-0.2405	0.04279	-1.368	0.1715	RECxRecent_LESUM	1701	-0.1177	0.08717	-0.2885	0.05316	-1.35	0.1772
7	rs2069849:22771156:C:T	22771156	T	0.3222	0.01209	0.01474	ADDxRecent_LESUM	1727	-0.07895	0.2169	-0.5042	0.3463	-0.3639	0.716	DOMxRecent_LESUM	1727	-0.0692	0.222	-0.5044	0.366	-0.3117	0.7553	RECxRecent_LESUM	1727	NA	NA	NA	NA	NA	NA
7	rs2069852:22772260:G:A	22772260	A	1	0.03297	0.02983	ADDxRecent_LESUM	1693	0.1971	0.174	-0.1439	0.5381	1.133	0.2575	DOMxRecent_LESUM	1693	0.2251	0.175	-0.1178	0.5681	1.287	0.1984	RECxRecent_LESUM	1693	NA	NA	NA	NA	NA	NA
7	rs2140543:22778205:G:C	22778205	C	0.7827	0.001648	0.3068	ADDxRecent_LESUM	1747	0.00386	0.052	-0.09805	0.1058	0.07424	0.9408	DOMxRecent_LESUM	1747	-0.0151	0.06742	-0.1472	0.117	-0.2239	0.8229	RECxRecent_LESUM	1747	0.0648	0.1168	-0.1642	0.2938	0.5546	0.5793
7	rs2177473:22781145:G:A	22781145	A	0.8253	0.001099	0.3064	ADDxRecent_LESUM	1748	0.003236	0.05199	-0.09866	0.1051	0.06225	0.9504	DOMxRecent_LESUM	1748	-0.01625	0.06742	-0.1484	0.1159	-0.241	0.8096	RECxRecent_LESUM	1748	0.06508	0.1168	-0.1639	0.2941	0.557	0.5776
7	rs34328912:22771738:A:C	22771738	C	0.2524	0.02582	0.05556	ADDxRecent_LESUM	1702	0.05292	0.1228	-0.1878	0.2937	0.4308	0.6667	DOMxRecent_LESUM	1702	0.04254	0.1271	-0.2066	0.2917	0.3347	0.7379	RECxRecent_LESUM	1702	0.7986	0.8411	-0.85	2.447	0.9495	0.3425
7	rs34880821:22775450:G:A	22775450	A	0.135	0.02253	0.256	ADDxRecent_LESUM	1711	0.05434	0.05192	-0.04741	0.1561	1.047	0.2954	DOMxRecent_LESUM	1711	0.09562	0.06845	-0.03855	0.2298	1.397	0.1627	RECxRecent_LESUM	1711	0.008972	0.119	-0.2243	0.2423	0.07537	0.9399
7	rs35436671:22775508:G:A	22775508	G	0.3779	0.03022	0.4161	ADDxRecent_LESUM	1696	-0.05955	0.0496	-0.1568	0.03767	-1.201	0.2301	DOMxRecent_LESUM	1696	-0.04464	0.07151	-0.1848	0.09553	-0.6241	0.5326	RECxRecent_LESUM	1696	-0.1344	0.09326	-0.3171	0.04843	-1.441	0.1499
7	rs35610689:22773820:A:G	22773820	G	0.1047	0.02747	0.2559	ADDxRecent_LESUM	1702	0.05279	0.05204	-0.04921	0.1548	1.014	0.3105	DOMxRecent_LESUM	1702	0.09365	0.06867	-0.04094	0.2282	1.364	0.1728	RECxRecent_LESUM	1702	0.007203	0.1192	-0.2264	0.2408	0.06043	0.9518
7	rs367801961:22771832:G:A	22771832	A	0.05561	0.02802	0.2739	ADDxRecent_LESUM	1701	0.05439	0.05074	-0.04505	0.1538	1.072	0.2838	DOMxRecent_LESUM	1701	0.1067	0.06837	-0.02726	0.2408	1.561	0.1187	RECxRecent_LESUM	1701	-0.009448	0.1124	-0.2297	0.2108	-0.08407	0.933
7	rs4719713:22758811:G:A	22758811	G	0.0188	0.003297	0.4912	ADDxRecent_LESUM	1743	0.02901	0.04729	-0.06367	0.1217	0.6134	0.5397	DOMxRecent_LESUM	1743	0.09863	0.07488	-0.04815	0.2454	1.317	0.188	RECxRecent_LESUM	1743	-0.03065	0.08034	-0.1881	0.1268	-0.3815	0.7029
7	rs4719714:22760713:A:T	22760713	T	0.008252	0.002747	0.2157	ADDxRecent_LESUM	1744	-0.01238	0.05429	-0.1188	0.09403	-0.2281	0.8196	DOMxRecent_LESUM	1744	0.03272	0.06944	-0.1034	0.1688	0.4712	0.6376	RECxRecent_LESUM	1744	-0.171	0.1337	-0.4331	0.09109	-1.279	0.2012
7	rs4722168:22779002:G:A	22779002	G	0.4047	0.02967	0.4151	ADDxRecent_LESUM	1697	-0.06147	0.04974	-0.159	0.03601	-1.236	0.2166	DOMxRecent_LESUM	1697	-0.05037	0.07163	-0.1908	0.09001	-0.7033	0.482	RECxRecent_LESUM	1697	-0.1321	0.09372	-0.3158	0.05156	-1.41	0.1588
7	rs56728381:22756803:G:C	22756803	C	0.00935	0.008242	0.2133	ADDxRecent_LESUM	1735	0.0005135	0.05418	-0.1057	0.1067	0.009478	0.9924	DOMxRecent_LESUM	1735	0.04094	0.06917	-0.09463	0.1765	0.5919	0.554	RECxRecent_LESUM	1735	-0.1174	0.1342	-0.3804	0.1457	-0.8745	0.3819
7	rs57394127:22778179:G:A	22778179	A	0.2584	0.002747	0.03196	ADDxRecent_LESUM	1745	0.06825	0.1319	-0.1903	0.3268	0.5174	0.6049	DOMxRecent_LESUM	1745	0.06825	0.1319	-0.1903	0.3268	0.5174	0.6049	RECxRecent_LESUM	1745	NA	NA	NA	NA	NA	NA
7	rs58788432:22777885:A:G	22777885	G	0.7827	0.002198	0.3067	ADDxRecent_LESUM	1746	0.004033	0.05201	-0.09791	0.106	0.07755	0.9382	DOMxRecent_LESUM	1746	-0.01469	0.06745	-0.1469	0.1175	-0.2177	0.8277	RECxRecent_LESUM	1746	0.06446	0.1169	-0.1646	0.2935	0.5515	0.5813
7	rs58911359:22771805:T:C	22771805	C	0.3122	0.01264	0.01447	ADDxRecent_LESUM	1726	-0.09156	0.2178	-0.5185	0.3354	-0.4203	0.6743	DOMxRecent_LESUM	1726	-0.08141	0.2229	-0.5182	0.3554	-0.3653	0.7149	RECxRecent_LESUM	1726	NA	NA	NA	NA	NA	NA
7	rs60056354:22771833:A:T	22771833	T	0.05561	0.02802	0.2739	ADDxRecent_LESUM	1701	0.05439	0.05074	-0.04505	0.1538	1.072	0.2838	DOMxRecent_LESUM	1701	0.1067	0.06837	-0.02726	0.2408	1.561	0.1187	RECxRecent_LESUM	1701	-0.009448	0.1124	-0.2297	0.2108	-0.08407	0.933
7	rs62449494:22758035:A:G	22758035	G	4.625e-05	0.006044	0.4127	ADDxRecent_LESUM	1738	-0.03151	0.04592	-0.1215	0.05849	-0.6862	0.4926	DOMxRecent_LESUM	1738	0.03759	0.07116	-0.1019	0.1771	0.5282	0.5974	RECxRecent_LESUM	1738	-0.1491	0.08214	-0.3101	0.01184	-1.816	0.06957
7	rs62449495:22764338:G:A	22764338	A	0.1957	0.04615	0.1959	ADDxRecent_LESUM	1667	0.03649	0.05891	-0.07897	0.1519	0.6194	0.5357	DOMxRecent_LESUM	1667	0.05899	0.07048	-0.07914	0.1971	0.8371	0.4027	RECxRecent_LESUM	1667	-0.04576	0.1626	-0.3645	0.273	-0.2813	0.7785
7	rs62449497:22776747:T:C	22776747	C	0.003976	0.01813	0.06799	ADDxRecent_LESUM	1717	-0.04166	0.08215	-0.2027	0.1193	-0.5072	0.6121	DOMxRecent_LESUM	1717	0.009665	0.09614	-0.1788	0.1981	0.1005	0.9199	RECxRecent_LESUM	1717	-0.4893	0.2735	-1.025	0.04685	-1.789	0.07384
7	rs62449499:22781314:A:G	22781314	G	0.00875	0.01758	0.1488	ADDxRecent_LESUM	1718	0.0168	0.06159	-0.1039	0.1375	0.2728	0.785	DOMxRecent_LESUM	1718	0.03013	0.0743	-0.1155	0.1758	0.4056	0.6851	RECxRecent_LESUM	1718	-0.0401	0.173	-0.3792	0.299	-0.2318	0.8167
7	rs6461662	22757089	G	0.01482	0	0.4918	ADDxRecent_LESUM	1749	0.0278	0.04717	-0.06465	0.1203	0.5894	0.5557	DOMxRecent_LESUM	1749	0.1	0.07474	-0.04646	0.2465	1.338	0.181	RECxRecent_LESUM	1749	-0.0355	0.08013	-0.1926	0.1215	-0.443	0.6578
7	rs66543531:22778368:A:T	22778368	T	0.1355	0.01648	0.2553	ADDxRecent_LESUM	1722	0.05408	0.05167	-0.04719	0.1554	1.047	0.2954	DOMxRecent_LESUM	1722	0.09418	0.06808	-0.03926	0.2276	1.383	0.1667	RECxRecent_LESUM	1722	0.01105	0.1187	-0.2216	0.2437	0.09305	0.9259
7	rs6954667:22780322:C:A	22780322	A	0.2833	0.02527	0.274	ADDxRecent_LESUM	1706	0.05514	0.05112	-0.04506	0.1553	1.078	0.281	DOMxRecent_LESUM	1706	0.1171	0.06817	-0.0165	0.2507	1.718	0.08601	RECxRecent_LESUM	1706	-0.04047	0.1146	-0.2651	0.1842	-0.353	0.7241
7	rs6963444:22757155:A:G	22757155	G	0.3842	0.01429	0.01644	ADDxRecent_LESUM	1723	-0.01114	0.2251	-0.4523	0.43	-0.04951	0.9605	DOMxRecent_LESUM	1723	0.008303	0.2324	-0.4471	0.4637	0.03574	0.9715	RECxRecent_LESUM	1723	NA	NA	NA	NA	NA	NA
7	rs6963591:22757270:A:C	22757270	A	0.01276	0.003846	0.4912	ADDxRecent_LESUM	1742	0.0283	0.04727	-0.06434	0.1209	0.5987	0.5494	DOMxRecent_LESUM	1742	0.09804	0.07487	-0.04871	0.2448	1.309	0.1906	RECxRecent_LESUM	1742	-0.03192	0.08033	-0.1894	0.1255	-0.3974	0.6912
7	rs6963866:22757341:C:T	22757341	C	0.0168	0.001099	0.4917	ADDxRecent_LESUM	1747	0.02834	0.04722	-0.0642	0.1209	0.6003	0.5484	DOMxRecent_LESUM	1747	0.09842	0.0748	-0.04818	0.245	1.316	0.1884	RECxRecent_LESUM	1747	-0.03219	0.0802	-0.1894	0.125	-0.4014	0.6882
7	rs73274223:22758696:T:C	22758696	C	0.3505	0.004396	0.01545	ADDxRecent_LESUM	1741	-0.02095	0.2267	-0.4653	0.4235	-0.09238	0.9264	DOMxRecent_LESUM	1741	-0.001159	0.2338	-0.4594	0.4571	-0.004957	0.996	RECxRecent_LESUM	1741	NA	NA	NA	NA	NA	NA
7	rs73274230:22759894:A:G	22759894	G	0.3305	0.005495	0.01492	ADDxRecent_LESUM	1739	-0.03546	0.2283	-0.483	0.4121	-0.1553	0.8766	DOMxRecent_LESUM	1739	-0.01527	0.2352	-0.4763	0.4458	-0.0649	0.9483	RECxRecent_LESUM	1739	NA	NA	NA	NA	NA	NA
7	rs73274235:22761652:C:A	22761652	A	0.3314	0.008791	0.01497	ADDxRecent_LESUM	1734	-0.1058	0.2156	-0.5284	0.3168	-0.4907	0.6237	DOMxRecent_LESUM	1734	-0.09486	0.2204	-0.5269	0.3372	-0.4303	0.667	RECxRecent_LESUM	1734	NA	NA	NA	NA	NA	NA
7	rs73683966:22760011:C:G	22760011	G	0.004169	0.01593	0.2091	ADDxRecent_LESUM	1720	-0.03997	0.05497	-0.1477	0.06777	-0.7272	0.4672	DOMxRecent_LESUM	1720	-0.00728	0.07057	-0.1456	0.131	-0.1032	0.9178	RECxRecent_LESUM	1720	-0.1895	0.1359	-0.4559	0.07695	-1.394	0.1636
7	rs73683967:22760125:T:G	22760125	G	0.006772	0.006593	0.216	ADDxRecent_LESUM	1737	-0.01672	0.05436	-0.1233	0.08983	-0.3076	0.7584	DOMxRecent_LESUM	1737	0.02638	0.06955	-0.1099	0.1627	0.3793	0.7045	RECxRecent_LESUM	1737	-0.1747	0.1338	-0.437	0.08756	-1.306	0.1919
7	rs73684321:22774590:A:G	22774590	G	0.03173	0.03571	0.1672	ADDxRecent_LESUM	1689	0.007109	0.06036	-0.1112	0.1254	0.1178	0.9063	DOMxRecent_LESUM	1689	0.009862	0.07405	-0.1353	0.155	0.1332	0.8941	RECxRecent_LESUM	1689	-0.00474	0.1627	-0.3236	0.3141	-0.02914	0.9768
7	rs7458109:22757915:G:C	22757915	C	1	0.02582	0.03412	ADDxRecent_LESUM	1705	0.1002	0.1423	-0.1787	0.3792	0.7042	0.4814	DOMxRecent_LESUM	1705	0.09661	0.1438	-0.1853	0.3785	0.6716	0.5019	RECxRecent_LESUM	1705	NA	NA	NA	NA	NA	NA
7	rs75045751:22773619:G:A	22773619	A	1	0.0005495	0.01045	ADDxRecent_LESUM	1748	0.4971	0.2363	0.0339	0.9603	2.103	0.03557	DOMxRecent_LESUM	1748	0.4971	0.2363	0.0339	0.9603	2.103	0.03557	RECxRecent_LESUM	1748	NA	NA	NA	NA	NA	NA
7	rs75897827:22759456:G:A	22759456	A	1	0.008242	0.01108	ADDxRecent_LESUM	1735	0.1378	0.1994	-0.2531	0.5286	0.6908	0.4898	DOMxRecent_LESUM	1735	0.1378	0.1994	-0.2531	0.5286	0.6908	0.4898	RECxRecent_LESUM	1735	NA	NA	NA	NA	NA	NA
7	rs77529569:22779095:T:C	22779095	C	0.1536	0.02473	0.07155	ADDxRecent_LESUM	1705	0.0003832	0.1017	-0.1988	0.1996	0.00377	0.997	DOMxRecent_LESUM	1705	-0.01072	0.1092	-0.2247	0.2033	-0.09817	0.9218	RECxRecent_LESUM	1705	0.2007	0.4656	-0.7119	1.113	0.4311	0.6665
7	rs7778629:22763822:T:A	22763822	A	0.3417	0.009341	0.01525	ADDxRecent_LESUM	1733	-0.06148	0.2146	-0.482	0.359	-0.2866	0.7745	DOMxRecent_LESUM	1733	-0.05198	0.2194	-0.482	0.3781	-0.2369	0.8128	RECxRecent_LESUM	1733	NA	NA	NA	NA	NA	NA
7	rs7781534:22778592:A:C	22778592	A	0.434	0.02527	0.4146	ADDxRecent_LESUM	1705	-0.05837	0.0496	-0.1556	0.03885	-1.177	0.2395	DOMxRecent_LESUM	1705	-0.04632	0.07136	-0.1862	0.09354	-0.6491	0.5164	RECxRecent_LESUM	1705	-0.1287	0.09362	-0.3122	0.05482	-1.374	0.1695
7	rs7784987:22761488:G:A	22761488	A	0.3313	0.008242	0.01496	ADDxRecent_LESUM	1735	-0.1043	0.216	-0.5277	0.3191	-0.4828	0.6293	DOMxRecent_LESUM	1735	-0.09345	0.2208	-0.5263	0.3394	-0.4231	0.6723	RECxRecent_LESUM	1735	NA	NA	NA	NA	NA	NA
7	rs7787893:22774437:A:G	22774437	A	0.2281	0.02143	0.434	ADDxRecent_LESUM	1712	-0.0645	0.04902	-0.1606	0.03159	-1.316	0.1885	DOMxRecent_LESUM	1712	-0.0651	0.07201	-0.2062	0.07604	-0.904	0.3661	RECxRecent_LESUM	1712	-0.1161	0.08999	-0.2925	0.06028	-1.29	0.1972
7	rs7791692:22780536:A:G	22780536	G	0.5866	0.004945	0.3156	ADDxRecent_LESUM	1741	0.01606	0.05179	-0.08544	0.1176	0.3102	0.7565	DOMxRecent_LESUM	1741	-0.01251	0.0676	-0.145	0.12	-0.185	0.8533	RECxRecent_LESUM	1741	0.1159	0.1146	-0.1087	0.3404	1.011	0.312
7	rs7791815:22780606:A:G	22780606	G	0.625	0.002747	0.3157	ADDxRecent_LESUM	1745	0.01749	0.05177	-0.08398	0.119	0.3378	0.7356	DOMxRecent_LESUM	1745	-0.01079	0.0676	-0.1433	0.1217	-0.1597	0.8731	RECxRecent_LESUM	1745	0.1175	0.1145	-0.1068	0.3419	1.027	0.3047
7	rs7801617:22758082:G:A	22758082	A	0.2742	0.002747	0.09449	ADDxRecent_LESUM	1744	0.0001911	0.08263	-0.1618	0.1621	0.002313	0.9982	DOMxRecent_LESUM	1744	0.0104	0.09148	-0.1689	0.1897	0.1137	0.9095	RECxRecent_LESUM	1744	-0.1074	0.3174	-0.7294	0.5147	-0.3383	0.7352
7	rs7802307:22766433:T:A	22766433	T	0.2389	0.04066	0.4218	ADDxRecent_LESUM	1677	-0.09004	0.04881	-0.1857	0.005634	-1.845	0.06528	DOMxRecent_LESUM	1677	-0.1037	0.0715	-0.2438	0.03641	-1.451	0.1471	RECxRecent_LESUM	1677	-0.1433	0.09053	-0.3208	0.03412	-1.583	0.1136
7	rs7805828:22758562:G:A	22758562	A	2.463e-05	0.004945	0.4139	ADDxRecent_LESUM	1740	-0.02537	0.04574	-0.115	0.06428	-0.5547	0.5792	DOMxRecent_LESUM	1740	0.04462	0.07127	-0.09507	0.1843	0.6261	0.5313	RECxRecent_LESUM	1740	-0.1372	0.0816	-0.2972	0.02268	-1.682	0.09275
7	rs7808204:22775271:T:C	22775271	C	0.3234	0.01648	0.0148	ADDxRecent_LESUM	1719	-0.08675	0.2078	-0.494	0.3205	-0.4175	0.6764	DOMxRecent_LESUM	1719	-0.07774	0.2117	-0.4927	0.3372	-0.3673	0.7135	RECxRecent_LESUM	1719	NA	NA	NA	NA	NA	NA
