# Supplementary material for: Inflamed Mind: Multiple Genetic Variants of IL6 Influence Suicide Risk Phenotypes in Interaction With Early and Recent Adversities in a Linkage Disequilibrium-Based Clumping Analysis
Source: Front Psychiatry. 2021 Oct 29;12:746206. doi: 10.3389/fpsyt.2021.746206 (PMC8585756; doi:10.3389/fpsyt.2021.746206)
Supplement: Supplementary Table 4 — Functional prediction results for SNPs in the significant clump emerging in interaction with childhood adversities (xCHA) on lifetime suicide attempts (SUIC) in the additive model. [file Table_4.xlsx]

## Sheet: TableS4. xCHA -> SUIC add
Funcpred
SNP	RegPotential	Conservation	Nearby Gene	dbSNP	GWAS catalog	ClinVar
rs2069835	0	0.001	LOC221838||LOC541472	X	-	https://pubmed.ncbi.nlm.nih.gov/?from_uid=2069835&linkname=snp_pubmed
rs13438415	0.092604	0	LOC221838||LOC541472	-	-	-
rs2069824	0.06253	0.003	IL6	X	-	https://pubmed.ncbi.nlm.nih.gov/?from_uid=2069824&linkname=snp_pubmed
SNPNexus: Non-coding scores
DeepSea
Variation ID	Chromosome	Position	Variant	Functional Significance Score	eQTL Probability	GWAS Probability	HGMD Probability
rs2069835	chr7	22767871	T/C	0.04038	0.48531	0.63753	0.48631
rs13438415	chr7	22760002	C/T	0.07133	0.62826	0.66692	0.43608
rs2069824	chr7	22765232	T/C	0.099493	0.49997	0.59658	0.45804
FunSeq2
Variation ID	Chromosome	Position	Variant	Non-coding Score
rs2069835	chr7	22767871	T/C	2.11333
rs13438415	chr7	22760002	C/A	0
rs2069824	chr7	22765232	T/C	0.155386
GWAVA
Variation ID	Chromosome	Position	Known SNP	Region Score	TSS Score
rs2069835	chr7	22767871	rs2069835	0.32	0.34
rs13438415	chr7	22760002	rs13438415	0.16	0.4
rs2069824	chr7	22765232	rs2069824	0.53	0.72
Supplementary Table S4.Functional prediction results for SNPs in the significant clump emerging in interaction with childhood adversitis (xCHA) on lifetime suicide attempts (SUIC) in the additive model
Top SNPs of each clump are marked in bold.

## Sheet: TableS5. xCHA -> SUIC dom
FuncPred	TFBS	miRNA	RegPotential	Conservation	Nearby Gene	dbSNP	ClinVar	GWAS catalog	References
rs1880241	-	-	-	-	LOC221838||LOC541472	X	X	X	https://www.ebi.ac.uk/gwas/variants/rs1880241, https://www.ncbi.nlm.nih.gov/snp/rs1880241#publications
rs62449494	-	-	-	-	LOC221838||LOC541472	-	-	-
rs7805828	-	-	0.04027	-	LOC221838||LOC541472	X	X	-	https://www.ncbi.nlm.nih.gov/snp/rs7805828#publications
rs2069835	X	-	0.06253	0.003	IL6	X	X	-	https://www.ncbi.nlm.nih.gov/snp/rs2069835#publications
rs7801617	-	-	0.015749	0.001	LOC221838||LOC541472	X	X	-	https://www.ncbi.nlm.nih.gov/snp/rs7801617#publications
rs13438415	-	-	-	0.001	LOC221838||LOC541472	-	-	-
rs2069824	X	X	0.092604	0	LOC221838||LOC541472	X	X	-	https://www.ncbi.nlm.nih.gov/snp/rs2069824#publications
SNPNexus
DeepSea
Variation ID	Chromosome	Position	Variant	Functional Significance Score	eQTL Probability	GWAS Probability	HGMD Probability
rs1880241	chr7	22759469	A/G	0.04819	0.64949	0.58715	0.44598
rs62449494	chr7	22758035	A/G	0.13316	0.49324	0.52536	0.42568
rs7805828	chr7	22758562	G/A	0.083216	0.61885	0.65697	0.43359
rs2069835	chr7	22767871	T/C	0.04038	0.48531	0.63753	0.48631
rs7801617	chr7	22758082	G/A	0.19172	0.51326	0.61244	0.47393
rs13438415	chr7	22760002	C/A	0.061267	0.56001	0.64626	0.45129
rs2069824	chr7	22765232	T/C	0.099493	0.49997	0.59658	0.45804
FunSeq2
Variation ID	Chromosome	Position	Variant	Non-coding Score
rs1880241	chr7	22759469	A/G	0.622834
rs62449494	chr7	22758035	A/G	2.11332
rs7805828	chr7	22758562	G/A	0.77822
rs2069835	chr7	22767871	T/C	2.11333
rs7801617	chr7	22758082	G/A	1.49049
rs13438415	chr7	22760002	C/A	0
rs2069824	chr7	22765232	T/C	0.155386
GWAVA
Variation ID	Chromosome	Position	Known SNP	Region Score	TSS Score
rs1880241	chr7	22759469	rs1880241	0.29	0.37
rs62449494	chr7	22758035	rs62449494	0.44	0.62
rs7805828	chr7	22758562	rs7805828	0.33	0.56
rs2069835	chr7	22767871	rs2069835	0.32	0.34
rs7801617	chr7	22758082	rs7801617	0.46	0.65
rs13438415	chr7	22760002	rs13438415	0.16	0.4
rs2069824	chr7	22765232	rs2069824	0.53	0.72
Genomic Evolutionary Rate Profiling
Variation ID	Position	Chromosome	Region Start	Region End	Element RS Score
rs62449494	22758035	chr7	22757473	22758057	668.7
Supplementary Table S5. Functional prediction results for SNPs in the two significant clump emerging in interaction with childhood adversitis (xCHA) on lifetime suicide attempts (SUIC) in the dominant model
Top SNPs of each clump are marked in bold.

## Sheet: TableS6.xCHA -> BSI03 add
FuncPred	TFBS	miRNA	RegPotential	Conservation	Nearby Gene	dbSNP	ClinVar	GWAS catalog	References
rs7458109	-	-	0.084455	0.914	LOC221838||LOC541472	-	-	-
rs2069837	X	-	0.031117	0.001	IL6	X	X	X	https://www.ebi.ac.uk/gwas/variants/rs2069837 , https://www.ncbi.nlm.nih.gov/snp/rs2069837#publications
SNPNexus
DeepSea
Variation ID	Chromosome	Position	Variant	Functional Significance Score	eQTL Probability	GWAS Probability	HGMD Probability
rs7458109	chr7	22757915	G/C	0.02213	0.60892	0.54171	0.47737
rs2069837	chr7	22768027	A/G	0.11692	0.52258	0.60158	0.46074
FunSeq2
Variation ID	Chromosome	Position	Variant	Non-coding Score
rs7458109	chr7	22757915	G/C	2.11333
rs2069837	chr7	22768027	A/C	1.49049
GWAVA
Variation ID	Chromosome	Position	Known SNP	Region Score	TSS Score
rs7458109	chr7	22757915	rs7458109	0.45	0.61
rs2069837	chr7	22768027	rs2069837	0.18	0.33
Genomic Evolutionary Rate Profiling
Variation ID	Position	Chromosome	Region Start	Region End	Element RS Score
rs7458109	22757915	chr7	22757473	22758057	668.7
Supplementary Table S6. Functional prediction results for SNPs in the two significant clump emerging in interaction with childhood adversitis (xCHA) on current suicidal ideation (SI-BSI03) in the additive model
Top SNPs of each clump are marked in bold.

## Sheet: TableS7.xCHA -> BSI03 dom
Funcpred	TFBS	miRNA	RegPotential	Conservation	Nearby Gene	dbSNP	ClinVar	GWAS catalog	References
rs7458109	-	-	0.084455	0.914	LOC221838||LOC541472	-	-	-
SNPNexus
DeepSea
Variation ID	Chromosome	Position	Variant	Functional Significance Score	eQTL Probability	GWAS Probability	HGMD Probability
rs7458109	chr7	22757915	G/C	0.02213	0.60892	0.54171	0.47737
FunSeq2
Variation ID	Chromosome	Position	Variant	Non-coding Score
rs7458109	chr7	22757915	G/C	2.11333
GWAVA
Variation ID	Chromosome	Position	Known SNP	Region Score	TSS Score
rs7458109	chr7	22757915	rs7458109	0.45	0.61
Genomic Evolutionary Rate Profiling
Variation ID	Position	Chromosome	Region Start	Region End	Element RS Score
rs7458109	22757915	chr7	22757473	22758057	668.7
Supplementary Table S7. Functional prediction results for SNPs in the significant clump emerging in interaction with childhood adversitis (xCHA) on current suicidal ideation SI-BSI03 in the dominant model
Top SNPs of each clump are marked in bold.

## Sheet: TableS8.xCHA -> BSI21 add
FuncPred	TFBS	miRNA	RegPotential	Conservation	Nearby Gene	dbSNP	ClinVar	GWAS catalog	References
rs1474348	X	-	0.10498	0	IL6	X	X	X	https://www.ebi.ac.uk/gwas/variants/rs1474348 , https://www.ncbi.nlm.nih.gov/snp/rs1474348#publications
rs6461662	-	-	-	0.098	LOC221838||LOC541472	-	-	-
rs6963591	-	-	-	0.001	LOC221838||LOC541472	-	-	-
rs6963866	-	-	0.071843	0	LOC221838||LOC541472	-	-	-
rs1546762	-	-	-	0.001	LOC221838||LOC541472	X	X	-	https://www.ncbi.nlm.nih.gov/snp/rs1546762#publications
rs1546763	-	-	0.183315	0	LOC221838||LOC541472	-	-	-
rs4719713	-	-	0	0	LOC221838||LOC541472	-	-	-
rs1880241	-	-	0	0	LOC221838||LOC541472	X	X	X	https://www.ebi.ac.uk/gwas/variants/rs1880241 , https://www.ncbi.nlm.nih.gov/snp/rs1880241#publications
rs1880242	-	-	0	0	LOC221838||LOC541472	X	X	-	https://www.ncbi.nlm.nih.gov/snp/rs1880242#publications
rs2002792	X	-	-	0	LOC221838||LOC541472	-	-	-
rs7802307	X	-	0	0.001	LOC541472||IL6	X	X	-	https://www.ncbi.nlm.nih.gov/snp/rs7802307#publications
rs1800795	X	-	0.136017	0.491	LOC541472||IL6	X	X	X	https://www.ebi.ac.uk/gwas/variants/rs1800795 ,https://www.ncbi.nlm.nih.gov/snp/rs1800795#publications
rs2069832	X	-	0.182766	0	IL6	X	X	X	https://www.ebi.ac.uk/gwas/variants/rs2069832 , https://www.ncbi.nlm.nih.gov/snp/rs2069832#publications
rs1474347	X	-	0	0	IL6	X	X	-	https://www.ncbi.nlm.nih.gov/snp/rs1474347#publications
rs1554606	X	-	0.139902	0	IL6	X	X	-	https://www.ncbi.nlm.nih.gov/snp/rs1554606#publications
rs2069845	X	-	0	0	IL6	X	X	-	https://www.ncbi.nlm.nih.gov/snp/rs2069845#publications
rs7787893	-	-	-	-	IL6||RPS26e	-	-	X	https://www.ebi.ac.uk/gwas/variants/rs7787893
rs35436671	-	-	-	-	IL6||RPS26e	-	-	-
rs12700390	-	-	-	-	IL6||RPS26e	-	-	-
rs12700391	-	-	-	-	IL6||RPS26e	-	-	-
rs7781534	-	-	-	-	IL6||RPS26e	-	-	-
rs4722168	-	-	-	-	IL6||RPS26e	-	-	-
rs1581497	-	-	-	-	IL6||RPS26e	-	-	-
rs1829927	-	-	-	-	IL6||RPS26e	-	-	-
SNPNexus
DeepSea
Variation ID	Chromosome	Position	Variant	Functional Significance Score	eQTL Probability	GWAS Probability	HGMD Probability
rs1474348	chr7	22767908	C/G	0.085612	0.485	0.52744	0.47916
rs6461662	chr7	22757089	C/T	0.064091	0.60763	0.60113	0.39061
rs6963591	chr7	22757270	A/C	0.19356	0.48202	0.57348	0.43741
rs6963866	chr7	22757341	C/T	0.20383	0.6233	0.6082	0.44388
rs1546762	chr7	22757503	C/T	0.07205	0.56448	0.59931	0.50332
rs1546763	chr7	22757843	G/A	0.1957	0.60956	0.71673	0.44669
rs4719713	chr7	22758811	G/A	0.15271	0.3329	0.56244	0.43838
rs1880241	chr7	22759469	A/G	0.04819	0.64949	0.58715	0.44598
rs1880242	chr7	22759607	G/T	0.074893	0.68792	0.70768	0.44053
rs2002792	chr7	22763845	C/G	0.061418	0.032508	0.054988	0.40587
rs7802307	chr7	22766433	T/A	0.52645	0.38161	0.29395	0.37339
rs1800795	chr7	22766645	C/G	0.000847	0.74744	0.71112	0.7246
rs2069832	chr7	22767433	A/G	0.03652	0.72973	0.79913	0.55602
rs1474347	chr7	22768124	C/A	0.033346	0.54098	0.60344	0.50209
rs1554606	chr7	22768707	T/G	0.14856	0.48218	0.56051	0.46722
rs2069845	chr7	22770149	G/A	0.17611	0.64594	0.71961	0.44468
rs7787893	chr7	22774437	A/G	0.16742	0.41862	0.31286	0.41346
rs35436671	chr7	22775508	G/A	0.038177	0.27491	0.36502	0.43409
rs12700390	chr7	22777129	G/T	0.25157	0.37845	0.45147	0.35005
rs12700391	chr7	22777327	C/A	0.2475	0.2717	0.35694	0.30403
rs7781534	chr7	22778592	A/C	0.21449	0.18318	0.25374	0.31479
rs4722168	chr7	22779002	G/A	0.25644	0.28778	0.32381	0.32731
rs1581497	chr7	22779503	C/A	0.1095	0.45293	0.40889	0.37261
rs1829927	chr7	22779918	G/A	0.21176	0.1625	0.19529	0.35236
FunSeq2
Variation ID	Chromosome	Position	Variant	Non-coding Score
rs1474348	chr7	22767908	C/G	1.49049
rs6461662	chr7	22757089	C/T	0
rs6963591	chr7	22757270	A/C	0.797249
rs6963866	chr7	22757341	C/T	0.797249
rs1546762	chr7	22757503	C/G	0.155386
rs1546763	chr7	22757843	G/A	1.49049
rs4719713	chr7	22758811	G/A	0.848629
rs1880241	chr7	22759469	A/G	0.622834
rs1880242	chr7	22759607	G/T	0
rs2002792	chr7	22763845	C/G	0
rs7802307	chr7	22766433	T/A	1.49049
rs1800795	chr7	22766645	C/G	1.47146
rs2069832	chr7	22767433	A/G	1.49049
rs1474347	chr7	22768124	C/A	2.47057
rs1554606	chr7	22768707	T/A	0.848629
rs2069845	chr7	22770149	G/A	0.848629
rs7787893	chr7	22774437	A/G	0
rs35436671	chr7	22775508	G/A	0.155386
rs12700390	chr7	22777129	G/T	0
rs12700391	chr7	22777327	C/A	0
rs7781534	chr7	22778592	A/C	0
rs4722168	chr7	22779002	G/A	0
rs1581497	chr7	22779503	C/A	0
rs1829927	chr7	22779918	G/A	0
GWAVA
Variation ID	Chromosome	Position	Known SNP	Region Score	TSS Score
rs1474348	chr7	22767908	rs1474348	0.29	0.31
rs6461662	chr7	22757089	rs6461662	0.35	0.45
rs6963591	chr7	22757270	rs6963591	0.25	0.37
rs6963866	chr7	22757341	rs6963866	0.33	0.39
rs1546762	chr7	22757503	rs1546762	0.33	0.62
rs1546763	chr7	22757843	rs1546763	0.36	0.49
rs4719713	chr7	22758811	rs4719713	0.35	0.49
rs1880241	chr7	22759469	rs1880241	0.29	0.37
rs1880242	chr7	22759607	rs1880242	0.12	0.43
rs2002792	chr7	22763845	rs2002792	0.27	0.49
rs7802307	chr7	22766433	rs7802307	0.36	0.58
rs1800795	chr7	22766645	rs1800795	0.84	0.88
rs2069832	chr7	22767433	rs2069832	0.3	0.57
rs1474347	chr7	22768124	rs1474347	0.32	0.38
rs1554606	chr7	22768707	rs1554606	0.14	0.3
rs2069845	chr7	22770149	rs2069845	0.23	0.28
rs7787893	chr7	22774437	rs7787893	0.13	0.12
rs35436671	chr7	22775508	rs35436671	0.29	0.11
rs12700390	chr7	22777129	rs12700390	0.28	0.06
rs12700391	chr7	22777327	rs12700391	0.33	0.02
rs7781534	chr7	22778592	rs7781534	0.23	0.18
rs4722168	chr7	22779002	rs4722168	0.14	0.15
rs1581497	chr7	22779503	rs1581497	0.31	0.13
rs1829927	chr7	22779918	rs1829927	0.34	0.14
Genomic Evolutionary Rate Profiling
Variation ID	Position	Chromosome	Region Start	Region End	Element RS Score
rs1546762	22757503	chr7	22757473	22758057	668.7
rs1546763	22757843	chr7	22757473	22758057	668.7
rs1800795	22766645	chr7	22766496	22766911	1166
Supplementary Table S8. Functional prediction results for SNPs in the significant clump emerging in interaction with childhood adversitis (xCHA) on current thoughts of death (ToD-BSI21) in the additive model
Top SNPs of each clump are marked in bold.

## Sheet: TableS9.xCHA -> BSI21 dom
SNP	BP	A1	TEST	NMISS	BETA	SE	L95	U95	STAT	P	HWE	MR	MAF
rs4719714:22760713:A:T	22760713	T	DOMxCHS_LP	1744	0.2155	0.06336	0.09132	0.3397	3.401	0.0006856	0.008252	0.002747	0.2157
rs56728381:22756803:G:C	22756803	C	DOMxCHS_LP	1735	0.2122	0.06328	0.08819	0.3363	3.354	0.000815	0.00935	0.008242	0.2133
rs73683966:22760011:C:G	22760011	G	DOMxCHS_LP	1720	0.2038	0.06442	0.07756	0.3301	3.164	0.001584	0.004169	0.01593	0.2091
rs73683967:22760125:T:G	22760125	G	DOMxCHS_LP	1737	0.2044	0.06339	0.08017	0.3286	3.225	0.001284	0.006772	0.006593	0.216
rs10499563	22760488	G	DOMxCHS_LP	1748	0.2129	0.06325	0.08895	0.3369	3.366	0.0007785	0.008283	0.0005495	0.2155
FuncPred	TFBS	miRNA	RegPotential	Conservation	Nearby Gene	dbSNP	ClinVar	GWAS catalog	References
rs4719714	-	-	0.055456	0.008	LOC221838||LOC541472	X	X	-	https://www.ncbi.nlm.nih.gov/snp/rs4719714#publications
rs56728381	-	-	-		LOC221838||LOC541472	-	-	-
rs73683966	-	-	-	-	-	-	-	-
rs73683967	-	-	-	-	-	-	-	-
rs10499563	-	-	-	-	LOC221838||LOC541472	X	X	-	https://www.ncbi.nlm.nih.gov/snp/rs10499563#publications
SNPNexus
DeepSea
Variation ID	Chromosome	Position	Variant	Functional Significance Score	eQTL Probability	GWAS Probability	HGMD Probability
rs4719714	chr7	22760713	A/T	0.076489	0.70899	0.59416	0.41148
rs56728381	chr7	22756803	G/C	0.040909	0.61372	0.39143	0.45195
rs73683966	chr7	22760011	C/G	0.11498	0.3446	0.37288	0.43899
rs73683967	chr7	22760125	T/G	0.097966	0.51736	0.57158	0.46115
rs10499563	chr7	22760488	T/C	0.16912	0.44284	0.41021	0.36937
FunSeq2
Variation ID	Chromosome	Position	Variant	Non-coding Score
rs4719714	chr7	22760713	A/T	0.611632
rs56728381	chr7	22756803	G/C	0.155386
rs73683966	chr7	22760011	C/G	0
rs73683967	chr7	22760125	T/A	0
rs10499563	chr7	22760488	T/C	0
GWAVA
Variation ID	Chromosome	Position	Known SNP	Region Score	TSS Score
rs4719714	chr7	22760713	rs4719714	0.28	0.46
rs56728381	chr7	22756803	rs56728381	0.21	0.35
rs73683966	chr7	22760011	rs73683966	0.24	0.4
rs73683967	chr7	22760125	rs73683967	0.28	0.45
rs10499563	chr7	22760488	rs10499563	0.67	0.75
Genomic Evolutionary Rate Profiling
-
Supplementary Table S9. Functional prediction results for SNPs in the significant clump emerging in interaction with childhood adversitis (xCHA) on current thoughts of death (ToD-BSI21) in the dominant model
Top SNPs of each clump are marked in bold.

## Sheet: TableS10.xCHA -> BSI21 rec
FuncPred	TFBS	miRNA	RegPotential	Conservation	Nearby Gene	dbSNP	ClinVar	GWAS catalog	References
rs2069845	X	-	-	-	IL6	X	X	-	https://www.ncbi.nlm.nih.gov/snp/rs2069845#publications
rs7802307	X	-	0	0.001	LOC541472||IL6	X	X	-	https://www.ncbi.nlm.nih.gov/snp/rs7802307#publications
rs1800795	X	-	0.136017	0.491	LOC541472||IL6	X	X	X	https://www.ebi.ac.uk/gwas/variants/rs1800795 , https://www.ncbi.nlm.nih.gov/snp/rs1800795#publications
rs2069832	X	-	0.182766	0	IL6	X	X	X	https://www.ebi.ac.uk/gwas/variants/rs2069832 , https://www.ncbi.nlm.nih.gov/snp/rs2069832#publications
rs1474348	X	-	0.10498	0	IL6	X	X	X	https://www.ebi.ac.uk/gwas/variants/rs1474348 , https://www.ncbi.nlm.nih.gov/snp/rs1474348#publications
rs1474347	X	-	0	0	IL6	X	X	-	https://www.ncbi.nlm.nih.gov/snp/rs1474347#publications
rs1554606	X	-	0.139902	0	IL6	X	X	-	https://www.ncbi.nlm.nih.gov/snp/rs1554606#publications
rs7787893	-	-	-	-	IL6||RPS26e	-	-	X	https://www.ebi.ac.uk/gwas/variants/rs7787893
rs35436671	-	-	-	-	IL6||RPS26e	-	-	-
rs12700390	-	-	-	0	IL6||RPS26e	-	-	-
rs12700391	-	-	-	-	IL6||RPS26e	-	-	-
rs7781534	-	-	-	-	IL6||RPS26e	-	-	-
rs4722168	-	-	-	-	IL6||RPS26e	-	-	-
rs1581497	-	-	-	-	IL6||RPS26e	-	-	-
rs1829927	-	-	-	-	IL6||RPS26e	-	-	-
SNPNexus
DeepSea
Variation ID	Chromosome	Position	Variant	Functional Significance Score	eQTL Probability	GWAS Probability	HGMD Probability
rs2069845	chr7	22770149	G/A	0.17611	0.64594	0.71961	0.44468
rs7802307	chr7	22766433	T/A	0.52645	0.38161	0.29395	0.37339
rs1800795	chr7	22766645	C/G	0.000847	0.74744	0.71112	0.7246
rs2069832	chr7	22767433	A/G	0.03652	0.72973	0.79913	0.55602
rs1474348	chr7	22767908	C/G	0.085612	0.485	0.52744	0.47916
rs1474347	chr7	22768124	C/A	0.033346	0.54098	0.60344	0.50209
rs1554606	chr7	22768707	T/G	0.14856	0.48218	0.56051	0.46722
rs7787893	chr7	22774437	A/G	0.16742	0.41862	0.31286	0.41346
rs35436671	chr7	22775508	G/A	0.038177	0.27491	0.36502	0.43409
rs12700390	chr7	22777129	G/T	0.25157	0.37845	0.45147	0.35005
rs12700391	chr7	22777327	C/A	0.2475	0.2717	0.35694	0.30403
rs7781534	chr7	22778592	A/C	0.21449	0.18318	0.25374	0.31479
rs4722168	chr7	22779002	G/A	0.25644	0.28778	0.32381	0.32731
rs1581497	chr7	22779503	C/A	0.1095	0.45293	0.40889	0.37261
rs1829927	chr7	22779918	G/A	0.21176	0.1625	0.19529	0.35236
FunSeq2
Variation ID	Chromosome	Position	Variant	Non-coding Score
rs2069845	chr7	22770149	G/A	0.848629
rs7802307	chr7	22766433	T/A	1.49049
rs1800795	chr7	22766645	C/G	1.47146
rs2069832	chr7	22767433	A/G	1.49049
rs1474348	chr7	22767908	C/G	1.49049
rs1474347	chr7	22768124	C/A	2.47057
rs1554606	chr7	22768707	T/A	0.848629
rs7787893	chr7	22774437	A/G	0
rs35436671	chr7	22775508	G/A	0.155386
rs12700390	chr7	22777129	G/T	0
rs12700391	chr7	22777327	C/A	0
rs7781534	chr7	22778592	A/C	0
rs4722168	chr7	22779002	G/A	0
rs1581497	chr7	22779503	C/A	0
rs1829927	chr7	22779918	G/A	0
GWAVA
Variation ID	Chromosome	Position	Known SNP	Region Score	TSS Score
rs2069845	chr7	22770149	rs2069845	0.23	0.28
rs7802307	chr7	22766433	rs7802307	0.36	0.58
rs1800795	chr7	22766645	rs1800795	0.84	0.88
rs2069832	chr7	22767433	rs2069832	0.3	0.57
rs1474348	chr7	22767908	rs1474348	0.29	0.31
rs1474347	chr7	22768124	rs1474347	0.32	0.38
rs1554606	chr7	22768707	rs1554606	0.14	0.3
rs7787893	chr7	22774437	rs7787893	0.13	0.12
rs35436671	chr7	22775508	rs35436671	0.29	0.11
rs12700390	chr7	22777129	rs12700390	0.28	0.06
rs12700391	chr7	22777327	rs12700391	0.33	0.02
rs7781534	chr7	22778592	rs7781534	0.23	0.18
rs4722168	chr7	22779002	rs4722168	0.14	0.15
rs1581497	chr7	22779503	rs1581497	0.31	0.13
rs1829927	chr7	22779918	rs1829927	0.34	0.14
Genomic Evolutionary Rate Profiling
Variation ID	Chromosome	Region Start	Region End	Id	Score
rs1800795	chr7	22766644	22766701	lod=265	546
Supplementary Table S10. Functional prediction results for SNPs in the significant clump emerging in interaction with childhood adversitis (xCHA) on current thoughts of death (ToD-BSI21) in the recessive model
Top SNPs of each clump are marked in bold.

## Sheet: TableS11.xRLE -> BSI03 dom
FuncPred	RegPotential	Conservation	Nearby Gene	dbSNP	ClinVar	GWAS catalog	References
rs4719713	-	-	LOC221838||LOC541472	-	-	-
rs6461662	-	0.098	LOC221838||LOC541472	-	-	-
rs6963591	-	0.001	LOC221838||LOC541472	-	-	-
rs6963866	0.071843	-	LOC221838||LOC541472	-	-	-
rs1546762	-	0.001	LOC221838||LOC541472	X	X	-	https://www.ncbi.nlm.nih.gov/snp/rs1546762#publications
rs1546763	0.183315	-	LOC221838||LOC541472	-	-	-
rs1880242	-	-	LOC221838||LOC541472	X	X	-	https://www.ncbi.nlm.nih.gov/snp/rs1880242#publications
SNPNexus: Non-coding scores
DeepSea
Variation ID	Chromosome	Position	Variant	Functional Significance Score	eQTL Probability	GWAS Probability	HGMD Probability
rs4719713	chr7	22758811	G/A	0.15271	0.3329	0.56244	0.43838
rs6461662	chr7	22757089	C/T	0.064091	0.60763	0.60113	0.39061
rs6963591	chr7	22757270	A/C	0.19356	0.48202	0.57348	0.43741
rs6963866	chr7	22757341	C/T	0.20383	0.6233	0.6082	0.44388
rs1546762	chr7	22757503	C/T	0.07205	0.56448	0.59931	0.50332
rs1546763	chr7	22757843	G/A	0.1957	0.60956	0.71673	0.44669
rs1880242	chr7	22759607	G/T	0.074893	0.68792	0.70768	0.44053
FunSeq2
Variation ID	Chromosome	Position	Variant	Non-coding Score
rs4719713	chr7	22758811	G/A	0.848629
rs6461662	chr7	22757089	C/T	0
rs6963591	chr7	22757270	A/C	0.797249
rs6963866	chr7	22757341	C/T	0.797249
rs1546762	chr7	22757503	C/G	0.155386
rs1546763	chr7	22757843	G/A	1.49049
rs1880242	chr7	22759607	G/T	0
GWAVA
Variation ID	Chromosome	Position	Known SNP	Region Score	TSS Score	Unmatched Score
rs4719713	chr7	22758811	rs4719713	0.35	0.49	0.44
rs6461662	chr7	22757089	rs6461662	0.35	0.45	0.4
rs6963591	chr7	22757270	rs6963591	0.25	0.37	0.35
rs6963866	chr7	22757341	rs6963866	0.33	0.39	0.39
rs1546762	chr7	22757503	rs1546762	0.33	0.62	0.53
rs1546763	chr7	22757843	rs1546763	0.36	0.49	0.54
rs1880242	chr7	22759607	rs1880242	0.12	0.43	0.14
Genomic Evolutionary Rate Profiling
Variation ID	Position	Chromosome	Region Start	Region End	Element RS Score
rs1546762	22757503	chr7	22757473	22758057	668.7
rs1546763	22757843	chr7	22757473	22758057	668.7
Supplementary Table S11. Functional prediction results for SNPs in the significant clump emerging in interaction with recent life events (xRLE) on current suicidal ideation (SI-BSI03) in the dominant model
Top SNPs of each clump are marked in bold.

## Sheet: TableS12.xRLE -> BSI03 rec 
FuncPred	TFBS	RegPotential	Conservation	Nearby Gene	dbSNP	ClinVar	GWAS catalog	References
rs7805828	-	0.04027	-	LOC221838||LOC541472	X	X	-	https://www.ncbi.nlm.nih.gov/snp/rs7805828#publications
rs62449494	-	-	-	LOC221838||LOC541472	-	-	-
rs1880241	-	-	-	LOC221838||LOC541472	X	X	X	https://www.ebi.ac.uk/gwas/variants/rs1880241, https://www.ncbi.nlm.nih.gov/snp/rs1880241#publications
rs2002792	X	-	-	LOC221838||LOC541472	-	-	-
rs60056354	-	-	-	IL6||RPS26e	-	-	-
rs367801961	-	-	-	IL6||RPS26e	-	-	-
rs35610689	-	-	0.001	IL6||RPS26e	X	X	-	https://www.ncbi.nlm.nih.gov/snp/rs35610689#publications
rs34880821	-	-	-	IL6||RPS26e	-	-	X	https://www.ebi.ac.uk/gwas/variants/rs34880821
rs66543531	-	-	-	IL6||RPS26e	-	-	-
rs6954667	-	-	-	IL6||RPS26e	-	-	X	https://www.ebi.ac.uk/gwas/variants/rs6954667
SNPNexus
DeepSea
Variation ID	Chromosome	Position	Variant	Functional Significance Score	eQTL Probability	GWAS Probability	HGMD Probability
rs7805828	chr7	22758562	G/A	0.083216	0.61885	0.65697	0.43359
rs62449494	chr7	22758035	A/G	0.13316	0.49324	0.52536	0.42568
rs1880241	chr7	22759469	A/G	0.04819	0.64949	0.58715	0.44598
rs2002792	chr7	22763845	C/G	0.061418	0.032508	0.054988	0.40587
rs60056354	chr7	22771833	A/T	0.71132	0.23476	0.20607	0.35939
rs367801961	chr7	22771832	G/A	0.62282	0.021584	0.053295	0.32001
rs35610689	chr7	22773820	A/G	0.099273	0.5705	0.61308	0.43472
rs34880821	chr7	22775450	G/A	0.1083	0.54765	0.45823	0.44185
rs66543531	chr7	22778368	A/T	0.28431	0.1843	0.19163	0.3563
rs6954667	chr7	22780322	C/A	0.46188	0.39395	0.40624	0.35226
FunSeq2
Variation ID	Chromosome	Position	Variant	Non-coding Score
rs7805828	chr7	22758562	G/A	0.77822
rs62449494	chr7	22758035	A/G	2.11332
rs1880241	chr7	22759469	A/G	0.622834
rs2002792	chr7	22763845	C/G	0
rs60056354	chr7	22771833	A/T	0
rs367801961	chr7	22771832	G/A	0
rs35610689	chr7	22773820	A/G	0
rs34880821	chr7	22775450	G/A	0
rs66543531	chr7	22778368	A/G	0
rs6954667	chr7	22780322	C/A	0
GWAVA
Variation ID	Chromosome	Position	Known SNP	Region Score	TSS Score	Unmatched Score
rs7805828	chr7	22758562	rs7805828	0.33	0.56	0.43
rs62449494	chr7	22758035	rs62449494	0.44	0.62	0.58
rs1880241	chr7	22759469	rs1880241	0.29	0.37	0.29
rs2002792	chr7	22763845	rs2002792	0.27	0.49	0.53
rs60056354	chr7	22771833	rs60056354	0.18	0.15	0.13
rs35610689	chr7	22773820	rs35610689	0.27	0.28	0.33
rs34880821	chr7	22775450	rs34880821	0.32	0.08	0.01
rs66543531	chr7	22778368	rs66543531	0.24	0.14	0.03
rs6954667	chr7	22780322	rs6954667	0.15	0.11	0.01
Genomic Evolutionary Rate Profiling
Variation ID	Position	Chromosome	Region Start	Region End	Element RS Score
rs62449494	22758035	chr7	22757473	22758057	668.7
Supplementary Table S12. Functional prediction results for SNPs in the two significant clumps emerging in interaction with recent life events (xRLE) on current suicidal ideation (SI-BSI03) in the recessive model
Top SNPs of each clump are marked in bold.
